# Supplementary material for: 3-Hydr­oxy-1,2-dimethoxy­anthraquinone
Source: Acta Crystallogr Sect E Struct Rep Online. 2009 Jun 6;65(Pt 7):o1524. doi: 10.1107/S1600536809021266 (PMC2969515; doi:10.1107/S1600536809021266)
Supplement: Supplementary file 1 [file e-65-o1524-sup1.cif]

##############################################################################
###                                                                        ###
###        Electronic paper (Acta Crystallographica Section E)             ###
###                                                                        ###
##############################################################################
#                                                                            #
# This CIF contains the data in a paper accepted for publication in Acta     #
# Crystallographica Section E. It conforms to the requirements of Notes      #
# for Authors for Section E, and has been peer reviewed under the auspices   #
# of the IUCr Commission on Journals.                                        #
#                                                                            #
# Full details of the Crystallographic Information File format               #
# are given in the paper "The Crystallographic Information File (CIF):       #
# a New Standard Archive File for Crystallography" by S. R. Hall, F. H.      #
# Allen and I. D. Brown [Acta Cryst. (1991), A47, 655-685].                  #
#                                                                            #
# The current version of the core CIF dictionary is obtainable from          #
# ftp://ftp.iucr.org/pub/cif_core.dic. The current version number is 2.4.    #
#                                                                            #
# Software is freely available for graphical display of the structure(s) in  #
# this CIF.  For information consult the CIF home page http://www.iucr.org/  #
# cif/home.html                                                              #
#                                                                            #
# This file may be used for bona fide research purposes within the           #
# scientific community so long as proper attribution is given to the journal # 
# article from which it was obtained.                                        #
#                                                                            #
##############################################################################
                                             
data_I
_audit_creation_method     SHELXL-97
_chemical_name_systematic
;
3-Hydroxy-1,2-dimethoxyanthraquinone
;
_chemical_name_common     ?
_chemical_formula_moiety     'C16 H12 O5'
_chemical_formula_sum     'C16 H12 O5'
_chemical_formula_iupac     'C16 H12 O5'
_chemical_formula_weight     284.26
_chemical_melting_point     ?
_symmetry_cell_setting     triclinic
_symmetry_space_group_name_H-M     'P -1'
_symmetry_space_group_name_Hall     '-P 1'
loop_
    _symmetry_equiv_pos_as_xyz
    'x, y, z'
    '-x, -y, -z'
_cell_length_a     7.4087(17)
_cell_length_b     8.0387(18)
_cell_length_c     11.802(3)
_cell_angle_alpha     95.386(3)
_cell_angle_beta     92.357(3)
_cell_angle_gamma     115.712(2)
_cell_volume     627.9(3)
_cell_formula_units_Z     2
_cell_measurement_reflns_used     1305
_cell_measurement_theta_min     3.06
_cell_measurement_theta_max     27.27
_cell_measurement_temperature     293(2)
_exptl_crystal_description     block
_exptl_crystal_colour     yellow
_exptl_crystal_size_max     0.30
_exptl_crystal_size_mid     0.20
_exptl_crystal_size_min     0.20
_exptl_crystal_density_diffrn     1.503
_exptl_crystal_density_meas     ?
_exptl_crystal_density_method     'not measured'
_exptl_crystal_F_000     296.0
_exptl_absorpt_coefficient_mu     0.113
_exptl_absorpt_correction_type     multi-scan
_exptl_absorpt_process_details     '(SADABS; Sheldrick, 1996)'
_exptl_absorpt_correction_T_min     0.967
_exptl_absorpt_correction_T_max     0.978
_exptl_special_details
;
;
_diffrn_ambient_temperature     293(2)
_diffrn_radiation_type     MoK\a
_diffrn_radiation_wavelength     0.71073
_diffrn_radiation_source     'fine-focus sealed tube'
_diffrn_radiation_monochromator     graphite
_diffrn_measurement_device_type     'Bruker APEXII area-detector'
_diffrn_measurement_method     '\f and \w'
_diffrn_detector_area_resol_mean     ?
_diffrn_reflns_number     3200
_diffrn_reflns_av_R_equivalents     0.0125
_diffrn_reflns_av_sigmaI/netI     0.0227
_diffrn_reflns_theta_min     2.83
_diffrn_reflns_theta_max     24.99
_diffrn_reflns_theta_full     24.99
_diffrn_measured_fraction_theta_max     0.986
_diffrn_measured_fraction_theta_full     0.986
_diffrn_reflns_limit_h_min     -7
_diffrn_reflns_limit_h_max     8
_diffrn_reflns_limit_k_min     -9
_diffrn_reflns_limit_k_max     9
_diffrn_reflns_limit_l_min     -14
_diffrn_reflns_limit_l_max     11
_diffrn_standards_number     0
_diffrn_standards_interval_count     .
_diffrn_standards_interval_time     .
_diffrn_standards_decay_%     ?
_refine_special_details
;
Refinement of <i>F</i>^2^ against ALL reflections. The weighted <i>R</i>-factor
<i>wR</i> and goodness of fit <i>S</i> are based on <i>F</i>^2^, conventional
<i>R</i>-factors <i>R</i> are based on <i>F</i>, with <i>F</i> set to zero for
negative <i>F</i>^2^. The threshold expression of <i>F</i>^2^ >
\s(<i>F</i>^2^) is used only for calculating <i>R</i>-factors(gt) <i>etc</i>.
and is not relevant to the choice of reflections for refinement.
<i>R</i>-factors based on <i>F</i>^2^ are statistically about twice as large
as those based on <i>F</i>, and <i>R</i>- factors based on ALL data will be
even larger.
;
_reflns_number_total     2182
_reflns_number_gt     1639
_reflns_threshold_expression     I>2\s(I)
_refine_ls_structure_factor_coef     Fsqd
_refine_ls_matrix_type     full
_refine_ls_R_factor_all     0.0565
_refine_ls_R_factor_gt     0.0437
_refine_ls_wR_factor_gt     0.1242
_refine_ls_wR_factor_ref     0.1361
_refine_ls_goodness_of_fit_ref     1.062
_refine_ls_restrained_S_all     1.062
_refine_ls_number_reflns     2182
_refine_ls_number_parameters     210
_refine_ls_number_restraints     0
_refine_ls_hydrogen_treatment     mixed
_refine_ls_weighting_scheme     calc
_refine_ls_weighting_details
         'calc w=1/[\s^2^(Fo^2^)+(0.0736P)^2^+0.1017P] where P=(Fo^2^+2Fc^2^)/3'
_atom_sites_solution_hydrogens     geom
_atom_sites_solution_primary     direct
_atom_sites_solution_secondary     difmap
_refine_ls_shift/su_max     0.000
_refine_ls_shift/su_mean     0.000
_refine_diff_density_max     0.246
_refine_diff_density_min     -0.166
_refine_ls_extinction_method     none
_refine_ls_extinction_coef     ?
loop_
    _atom_type_symbol
    _atom_type_description
    _atom_type_scat_dispersion_real
    _atom_type_scat_dispersion_imag
    _atom_type_scat_source
    'C' 'C' 0.0033 0.0016
                         'International Tables Vol C Tables 4.2.6.8 and 6.1.1.4'
    'H' 'H' 0.0000 0.0000
                         'International Tables Vol C Tables 4.2.6.8 and 6.1.1.4'
    'O' 'O' 0.0106 0.0060
                         'International Tables Vol C Tables 4.2.6.8 and 6.1.1.4'
_computing_data_collection     'APEX2 (Bruker, 2004)'
_computing_cell_refinement     'SAINT (Bruker, 2004)'
_computing_data_reduction     'APEX2 (Bruker, 2004)'
_computing_structure_solution     'SHELXS97 (Sheldrick, 2008)'
_computing_structure_refinement     'SHELXL97 (Sheldrick, 2008)'
_computing_molecular_graphics     'XP in SHELXTL (Sheldrick, 2008)'
_computing_publication_material     'SHELXL97 (Sheldrick, 2008)'
loop_
    _atom_site_type_symbol
    _atom_site_label
    _atom_site_fract_x
    _atom_site_fract_y
    _atom_site_fract_z
    _atom_site_U_iso_or_equiv
    _atom_site_adp_type
    _atom_site_calc_flag
    _atom_site_refinement_flags
    _atom_site_occupancy
    _atom_site_disorder_assembly
    _atom_site_disorder_group
    O O1 0.2605(2) 0.79647(18) 0.14638(13) 0.0605(4) Uani d . 1 . .
    O O2 0.2359(2) 0.18299(17) -0.09353(11) 0.0560(4) Uani d . 1 . .
    O O6 0.2197(2) 0.3418(2) 0.43860(11) 0.0597(4) Uani d . 1 . .
    O O7 0.2427(2) 0.64028(18) 0.34133(12) 0.0547(4) Uani d . 1 . .
    O O8 0.1946(2) 0.03307(19) 0.30888(12) 0.0582(4) Uani d . 1 . .
    C C15 0.2626(3) 0.4756(3) -0.21242(16) 0.0463(5) Uani d . 1 . .
    C C16 0.2985(3) 0.7870(3) -0.20248(19) 0.0550(5) Uani d . 1 . .
    C C17 0.2839(3) 0.6275(3) -0.26601(19) 0.0546(5) Uani d . 1 . .
    C C18 0.2898(3) 0.7953(3) -0.08620(19) 0.0474(5) Uani d . 1 . .
    C C19 0.2686(2) 0.6434(2) -0.03041(15) 0.0379(4) Uani d . 1 . .
    C C20 0.2551(2) 0.4817(2) -0.09503(15) 0.0372(4) Uani d . 1 . .
    C C21 0.2574(3) 0.6545(2) 0.09545(16) 0.0403(4) Uani d . 1 . .
    C C22 0.2422(2) 0.4946(2) 0.15295(15) 0.0368(4) Uani d . 1 . .
    C C23 0.2284(2) 0.3315(2) 0.08725(14) 0.0350(4) Uani d . 1 . .
    C C24 0.2378(2) 0.3203(2) -0.03826(15) 0.0377(4) Uani d . 1 . .
    C C25 0.2095(3) 0.1777(2) 0.13812(16) 0.0399(4) Uani d . 1 . .
    C C26 0.2058(3) 0.1783(2) 0.25489(15) 0.0425(4) Uani d . 1 . .
    C C27 0.2176(3) 0.3354(3) 0.32218(15) 0.0440(5) Uani d . 1 . .
    C C28 0.2364(3) 0.4919(2) 0.27130(15) 0.0405(4) Uani d . 1 . .
    C C29 0.0304(4) 0.2459(4) 0.4794(2) 0.0804(8) Uani d . 1 . .
    H H29A -0.0439 0.3180 0.4754 0.097 Uiso calc R 1 . .
    H H29B 0.0483 0.2264 0.5573 0.097 Uiso calc R 1 . .
    H H29C -0.0422 0.1278 0.4333 0.097 Uiso calc R 1 . .
    C C34 0.4369(4) 0.7632(3) 0.3940(2) 0.0703(7) Uani d . 1 . .
    H H34A 0.4862 0.6969 0.4403 0.084 Uiso calc R 1 . .
    H H34B 0.4295 0.8636 0.4412 0.084 Uiso calc R 1 . .
    H H34C 0.5266 0.8121 0.3363 0.084 Uiso calc R 1 . .
    H H1 0.249(4) 0.360(4) -0.255(2) 0.105 Uiso d . 1 . .
    H H4 0.298(5) 0.897(4) -0.044(3) 0.105 Uiso d . 1 . .
    H H3 0.323(4) 0.897(4) -0.239(2) 0.105 Uiso d . 1 . .
    H H2 0.292(4) 0.616(4) -0.345(3) 0.105 Uiso d . 1 . .
    H H5 0.198(4) 0.069(4) 0.089(3) 0.105 Uiso d . 1 . .
    H H6 0.199(5) -0.044(4) 0.253(3) 0.105 Uiso d . 1 . .
loop_
    _atom_site_aniso_label
    _atom_site_aniso_U_11
    _atom_site_aniso_U_22
    _atom_site_aniso_U_33
    _atom_site_aniso_U_12
    _atom_site_aniso_U_13
    _atom_site_aniso_U_23
    O1 0.0852(11) 0.0373(7) 0.0687(9) 0.0365(7) 0.0148(8) -0.0003(6)
    O2 0.0889(11) 0.0383(7) 0.0479(8) 0.0358(7) 0.0051(7) -0.0014(6)
    O6 0.0681(10) 0.0683(10) 0.0419(8) 0.0301(8) 0.0044(7) 0.0023(7)
    O7 0.0608(9) 0.0478(8) 0.0564(8) 0.0291(7) 0.0023(7) -0.0142(6)
    O8 0.0884(11) 0.0506(9) 0.0507(8) 0.0423(8) 0.0151(7) 0.0147(6)
    C15 0.0462(11) 0.0455(11) 0.0489(11) 0.0220(9) 0.0019(8) 0.0054(8)
    C16 0.0524(12) 0.0451(12) 0.0689(14) 0.0202(10) 0.0041(10) 0.0208(10)
    C17 0.0569(13) 0.0551(12) 0.0534(12) 0.0247(10) 0.0048(10) 0.0143(10)
    C18 0.0420(11) 0.0346(10) 0.0673(13) 0.0183(9) 0.0037(9) 0.0076(9)
    C19 0.0293(9) 0.0313(9) 0.0540(11) 0.0144(7) 0.0026(7) 0.0046(8)
    C20 0.0295(9) 0.0320(9) 0.0501(11) 0.0140(7) 0.0020(7) 0.0032(7)
    C21 0.0349(9) 0.0291(9) 0.0575(11) 0.0161(8) 0.0050(8) -0.0014(8)
    C22 0.0312(9) 0.0307(9) 0.0491(11) 0.0152(7) 0.0045(7) 0.0000(7)
    C23 0.0310(9) 0.0276(9) 0.0460(10) 0.0135(7) 0.0034(7) -0.0005(7)
    C24 0.0347(9) 0.0289(9) 0.0480(10) 0.0140(7) 0.0012(7) -0.0004(7)
    C25 0.0419(10) 0.0316(9) 0.0476(11) 0.0179(8) 0.0055(8) 0.0020(7)
    C26 0.0451(11) 0.0388(10) 0.0472(11) 0.0213(9) 0.0067(8) 0.0071(8)
    C27 0.0439(11) 0.0496(11) 0.0400(10) 0.0228(9) 0.0043(8) 0.0008(8)
    C28 0.0363(10) 0.0386(10) 0.0470(10) 0.0191(8) 0.0027(7) -0.0060(8)
    C29 0.0866(18) 0.102(2) 0.0514(13) 0.0379(16) 0.0221(12) 0.0158(13)
    C34 0.0775(16) 0.0484(12) 0.0745(15) 0.0243(12) -0.0103(12) -0.0172(11)
_geom_special_details
;
All e.s.d.'s (except the e.s.d. in the dihedral angle between two l.s. planes)
are estimated using the full covariance matrix. The cell e.s.d.'s are taken
into account individually in the estimation of e.s.d.'s in distances, angles
and torsion angles; correlations between e.s.d.'s in cell parameters are only
used when they are defined by crystal symmetry. An approximate (isotropic)
treatment of cell e.s.d.'s is used for estimating e.s.d.'s involving l.s.
planes.
;
loop_
    _geom_bond_atom_site_label_1
    _geom_bond_atom_site_label_2
    _geom_bond_site_symmetry_2
    _geom_bond_distance
    _geom_bond_publ_flag
    O1 C21 . 1.230(2) ?
    O2 C24 . 1.222(2) ?
    O6 C27 . 1.369(2) ?
    O6 C29 . 1.407(3) ?
    O7 C28 . 1.368(2) ?
    O7 C34 . 1.418(3) ?
    O8 C26 . 1.355(2) ?
    O8 H6 . 0.88(3) ?
    C15 C17 . 1.379(3) ?
    C15 C20 . 1.386(3) ?
    C15 H1 . 0.98(3) ?
    C16 C18 . 1.373(3) ?
    C16 C17 . 1.382(3) ?
    C16 H3 . 0.97(3) ?
    C17 H2 . 0.94(3) ?
    C18 C19 . 1.394(3) ?
    C18 H4 . 0.90(3) ?
    C19 C20 . 1.405(2) ?
    C19 C21 . 1.488(3) ?
    C20 C24 . 1.475(2) ?
    C21 C22 . 1.473(3) ?
    C22 C28 . 1.401(3) ?
    C22 C23 . 1.421(2) ?
    C23 C25 . 1.380(3) ?
    C23 C24 . 1.482(3) ?
    C25 C26 . 1.379(3) ?
    C25 H5 . 0.97(3) ?
    C26 C27 . 1.394(3) ?
    C27 C28 . 1.400(3) ?
    C29 H29A . 0.9600 ?
    C29 H29B . 0.9600 ?
    C29 H29C . 0.9600 ?
    C34 H34A . 0.9600 ?
    C34 H34B . 0.9600 ?
    C34 H34C . 0.9600 ?
loop_
    _geom_angle_atom_site_label_1
    _geom_angle_atom_site_label_2
    _geom_angle_atom_site_label_3
    _geom_angle_site_symmetry_1
    _geom_angle_site_symmetry_3
    _geom_angle
    _geom_angle_publ_flag
    C27 O6 C29 . . 114.93(16) ?
    C28 O7 C34 . . 114.31(15) ?
    C26 O8 H6 . . 102(2) ?
    C17 C15 C20 . . 120.31(19) ?
    C17 C15 H1 . . 122.3(18) ?
    C20 C15 H1 . . 117.3(18) ?
    C18 C16 C17 . . 120.59(19) ?
    C18 C16 H3 . . 119.1(17) ?
    C17 C16 H3 . . 120.2(17) ?
    C15 C17 C16 . . 120.0(2) ?
    C15 C17 H2 . . 116.1(19) ?
    C16 C17 H2 . . 123.9(19) ?
    C16 C18 C19 . . 120.33(19) ?
    C16 C18 H4 . . 122(2) ?
    C19 C18 H4 . . 118(2) ?
    C18 C19 C20 . . 119.00(18) ?
    C18 C19 C21 . . 119.49(16) ?
    C20 C19 C21 . . 121.50(16) ?
    C15 C20 C19 . . 119.80(16) ?
    C15 C20 C24 . . 119.84(16) ?
    C19 C20 C24 . . 120.34(16) ?
    O1 C21 C22 . . 123.18(18) ?
    O1 C21 C19 . . 118.37(17) ?
    C22 C21 C19 . . 118.45(14) ?
    C28 C22 C23 . . 116.89(16) ?
    C28 C22 C21 . . 123.33(15) ?
    C23 C22 C21 . . 119.77(16) ?
    C25 C23 C22 . . 121.27(17) ?
    C25 C23 C24 . . 117.15(15) ?
    C22 C23 C24 . . 121.57(16) ?
    O2 C24 C20 . . 120.49(16) ?
    O2 C24 C23 . . 121.23(16) ?
    C20 C24 C23 . . 118.26(15) ?
    C26 C25 C23 . . 120.99(16) ?
    C26 C25 H5 . . 121.2(18) ?
    C23 C25 H5 . . 117.8(18) ?
    O8 C26 C25 . . 123.02(16) ?
    O8 C26 C27 . . 117.56(16) ?
    C25 C26 C27 . . 119.41(17) ?
    O6 C27 C26 . . 120.69(17) ?
    O6 C27 C28 . . 119.27(16) ?
    C26 C27 C28 . . 119.98(17) ?
    O7 C28 C27 . . 117.34(16) ?
    O7 C28 C22 . . 121.20(17) ?
    C27 C28 C22 . . 121.44(15) ?
    O6 C29 H29A . . 109.5 ?
    O6 C29 H29B . . 109.5 ?
    H29A C29 H29B . . 109.5 ?
    O6 C29 H29C . . 109.5 ?
    H29A C29 H29C . . 109.5 ?
    H29B C29 H29C . . 109.5 ?
    O7 C34 H34A . . 109.5 ?
    O7 C34 H34B . . 109.5 ?
    H34A C34 H34B . . 109.5 ?
    O7 C34 H34C . . 109.5 ?
    H34A C34 H34C . . 109.5 ?
    H34B C34 H34C . . 109.5 ?
loop_
    _geom_torsion_atom_site_label_1
    _geom_torsion_atom_site_label_2
    _geom_torsion_atom_site_label_3
    _geom_torsion_atom_site_label_4
    _geom_torsion_site_symmetry_1
    _geom_torsion_site_symmetry_2
    _geom_torsion_site_symmetry_3
    _geom_torsion_site_symmetry_4
    _geom_torsion
    _geom_torsion_publ_flag
    C20 C15 C17 C16 . . . . 0.1(3) ?
    C18 C16 C17 C15 . . . . -0.6(3) ?
    C17 C16 C18 C19 . . . . 0.7(3) ?
    C16 C18 C19 C20 . . . . -0.4(3) ?
    C16 C18 C19 C21 . . . . -179.35(16) ?
    C17 C15 C20 C19 . . . . 0.2(3) ?
    C17 C15 C20 C24 . . . . -178.33(16) ?
    C18 C19 C20 C15 . . . . -0.1(3) ?
    C21 C19 C20 C15 . . . . 178.84(15) ?
    C18 C19 C20 C24 . . . . 178.43(15) ?
    C21 C19 C20 C24 . . . . -2.6(2) ?
    C18 C19 C21 O1 . . . . 2.4(3) ?
    C20 C19 C21 O1 . . . . -176.58(15) ?
    C18 C19 C21 C22 . . . . -177.85(15) ?
    C20 C19 C21 C22 . . . . 3.2(2) ?
    O1 C21 C22 C28 . . . . -2.1(3) ?
    C19 C21 C22 C28 . . . . 178.18(15) ?
    O1 C21 C22 C23 . . . . 176.54(16) ?
    C19 C21 C22 C23 . . . . -3.2(2) ?
    C28 C22 C23 C25 . . . . 0.2(3) ?
    C21 C22 C23 C25 . . . . -178.54(15) ?
    C28 C22 C23 C24 . . . . -178.54(14) ?
    C21 C22 C23 C24 . . . . 2.8(2) ?
    C15 C20 C24 O2 . . . . 2.2(3) ?
    C19 C20 C24 O2 . . . . -176.41(16) ?
    C15 C20 C24 C23 . . . . -179.46(15) ?
    C19 C20 C24 C23 . . . . 2.0(2) ?
    C25 C23 C24 O2 . . . . -2.5(3) ?
    C22 C23 C24 O2 . . . . 176.29(16) ?
    C25 C23 C24 C20 . . . . 179.16(14) ?
    C22 C23 C24 C20 . . . . -2.1(2) ?
    C22 C23 C25 C26 . . . . -0.8(3) ?
    C24 C23 C25 C26 . . . . 178.01(15) ?
    C23 C25 C26 O8 . . . . -177.61(16) ?
    C23 C25 C26 C27 . . . . 1.2(3) ?
    C29 O6 C27 C26 . . . . -78.9(2) ?
    C29 O6 C27 C28 . . . . 103.9(2) ?
    O8 C26 C27 O6 . . . . 0.7(3) ?
    C25 C26 C27 O6 . . . . -178.22(16) ?
    O8 C26 C27 C28 . . . . 177.81(16) ?
    C25 C26 C27 C28 . . . . -1.1(3) ?
    C34 O7 C28 C27 . . . . 85.1(2) ?
    C34 O7 C28 C22 . . . . -96.8(2) ?
    O6 C27 C28 O7 . . . . -4.2(3) ?
    C26 C27 C28 O7 . . . . 178.56(15) ?
    O6 C27 C28 C22 . . . . 177.70(15) ?
    C26 C27 C28 C22 . . . . 0.5(3) ?
    C23 C22 C28 O7 . . . . -178.03(14) ?
    C21 C22 C28 O7 . . . . 0.6(3) ?
    C23 C22 C28 C27 . . . . 0.0(3) ?
    C21 C22 C28 C27 . . . . 178.61(15) ?
loop_
    _geom_hbond_atom_site_label_D
    _geom_hbond_atom_site_label_H
    _geom_hbond_atom_site_label_A
    _geom_hbond_site_symmetry_A
    _geom_hbond_distance_DH
    _geom_hbond_distance_HA
    _geom_hbond_distance_DA
    _geom_hbond_angle_DHA
    C25 H5 O1 1_545 0.97(3) 2.57(3) 3.256(2) 128(2)
    O8 H6 O1 1_545 0.88(3) 1.91(3) 2.781(2) 168(3)
data_global
_journal_date_recd_electronic     2009-05-15
_journal_date_accepted     2009-06-04
_journal_name_full     'Acta Crystallographica, Section E'
_journal_year     2009
_journal_volume     65
_journal_issue      7
_journal_page_first     o1524
_journal_page_last     o1524
_journal_paper_category     QO
_journal_coeditor_code     PK2164
_publ_contact_author_name     'Yong-Jun Xu'
_publ_contact_author_address
;
College of Chemistry and Environmental Engineering
Dongguan University of Technology
Dongguan 523808
People's Republic of China
;
_publ_contact_author_email     hnllxyj@yahoo.com.cn
_publ_contact_author_fax     '86 769 22862605'
_publ_contact_author_phone     '86 769 22862605'
_publ_section_title
;
3-Hydroxy-1,2-dimethoxyanthraquinone
;
loop_
    _publ_author_name
    _publ_author_footnote
    _publ_author_address
    'Yong-Jun Xu' .
;
College of Chemistry and Environmental Engineering
Dongguan University of Technology
Dongguan 523808
People's Republic of China
;
    'Xiao-Xi Yang' .
;
College of Chemistry and Environmental Engineering
Dongguan University of Technology
Dongguan 523808
People's Republic of China
;
    'Hong-Bin Zhao' .
;
College of Chemistry and Environmental Engineering
Dongguan University of Technology
Dongguan 523808
People's Republic of China
;
