# Supplementary material for: 3-Hydr­oxy-1,2-dimethoxy­anthraquinone
Source: Acta Crystallogr Sect E Struct Rep Online. 2009 Jun 6;65(Pt 7):o1524. doi: 10.1107/S1600536809021266 (PMC2969515; doi:10.1107/S1600536809021266)
Supplement: Supplementary file 2 [file e-65-o1524-Isup2.hkl]

# 
# h,k,l, Fc-squared, Fo-squared, sigma(Fo-squared) and status flag 
# 
data_I
_shelx_title ' 111 in  P-1' 
_shelx_refln_list_code          4 
_shelx_F_calc_maximum      145.57 
_exptl_crystal_F_000       296.00 
_reflns_d_resolution_high  0.8411 
 
loop_ 
 _symmetry_equiv_pos_as_xyz 
 'x, y, z' 
 '-x, -y, -z' 
 
_cell_length_a     7.4087 
_cell_length_b     8.0387 
_cell_length_c    11.8020 
_cell_angle_alpha  95.386 
_cell_angle_beta   92.357 
_cell_angle_gamma 115.712 
 
_shelx_F_squared_multiplier     1.000 
 
loop_ 
 _refln_index_h 
 _refln_index_k 
 _refln_index_l 
 _refln_F_squared_calc 
 _refln_F_squared_meas 
 _refln_F_squared_sigma 
 _refln_observed_status 
   1   0   0       83.47       71.18      1.30 o 
   2   0   0    21190.16    19777.37    210.52 o 
   3   0   0      118.11      127.71      2.75 o 
   4   0   0     3891.11     4119.39     42.33 o 
   5   0   0       74.49       75.68      1.81 o 
   6   0   0      394.47      403.53      8.71 o 
   7   0   0        6.27        4.85      1.20 o 
  -8   1   0      245.78      232.29      6.60 o 
  -7   1   0        0.75        1.00      0.80 o 
  -6   1   0     1139.74     1107.43     21.49 o 
  -5   1   0        4.49        3.87      0.49 o 
  -4   1   0     2795.55     3003.34     31.16 o 
  -3   1   0      152.13      145.48      2.19 o 
  -2   1   0     8798.01     8592.23    124.67 o 
  -1   1   0       66.40       72.65      1.13 o 
   0   1   0     2504.30     2457.10     35.93 o 
   1   1   0        0.39        0.76      0.24 o 
   2   1   0        7.16        6.79      0.35 o 
   3   1   0        0.08        0.14      0.15 o 
   4   1   0        6.28        5.06      0.45 o 
   5   1   0        1.69        1.46      0.68 o 
   6   1   0        5.26        4.63      1.06 o 
   7   1   0        0.02        0.04      0.78 o 
  -8   2   0       43.07       41.46      1.76 o 
  -7   2   0        0.25        0.96      0.45 o 
  -6   2   0        4.48        7.74      0.96 o 
  -5   2   0        1.24        0.35      0.50 o 
  -4   2   0      118.97      113.54      3.44 o 
  -3   2   0      183.31      175.50      1.91 o 
  -2   2   0       97.87      111.99      1.26 o 
  -1   2   0      138.84      135.61      3.56 o 
   0   2   0     1900.29     1877.08     19.36 o 
   1   2   0       14.02       11.84      0.74 o 
   2   2   0        3.88        3.81      0.74 o 
   3   2   0        0.12        0.06      0.40 o 
   4   2   0       26.16       21.93      1.60 o 
   5   2   0        1.43        1.42      0.74 o 
   6   2   0        0.05        0.02      0.70 o 
  -8   3   0        2.26        0.98      0.80 o 
  -7   3   0        2.44        3.47      0.62 o 
  -6   3   0       14.27       12.41      0.76 o 
  -5   3   0       23.24       25.83      0.95 o 
  -4   3   0       24.01       21.73      0.54 o 
  -3   3   0      140.35      124.85      1.52 o 
  -2   3   0       59.71       41.41      0.99 o 
  -1   3   0      206.83      221.11      2.37 o 
   0   3   0       11.30       15.97      0.49 o 
   1   3   0        2.12        1.04      0.44 o 
   2   3   0       13.08       10.01      0.98 o 
   3   3   0        9.15        7.94      1.04 o 
   4   3   0        0.16        1.14      0.70 o 
   5   3   0        1.98        2.47      0.92 o 
   6   3   0        1.63        0.86      0.86 o 
  -8   4   0        0.16       -0.02      0.66 o 
  -7   4   0       19.47       18.04      1.67 o 
  -6   4   0        0.42        0.02      0.50 o 
  -5   4   0        4.92        3.07      0.28 o 
  -4   4   0        1.51        1.90      0.32 o 
  -3   4   0        0.01        0.50      0.20 o 
  -2   4   0       53.31       59.20      0.96 o 
  -1   4   0       31.86       31.80      0.70 o 
   0   4   0        9.12        9.08      0.36 o 
   1   4   0       24.21       23.73      1.32 o 
   2   4   0       38.77       44.24      2.07 o 
   3   4   0        2.53        3.09      0.86 o 
   4   4   0        0.66        1.60      0.86 o 
   5   4   0        0.01       -0.34      0.70 o 
  -8   5   0        0.03        0.74      0.74 o 
  -7   5   0        0.02       -0.18      0.52 o 
  -6   5   0        2.20        2.93      0.82 o 
  -5   5   0        0.02        0.16      0.36 o 
  -4   5   0      150.49      150.82      2.62 o 
  -3   5   0        2.99        3.16      0.39 o 
  -2   5   0       76.85       70.83      1.18 o 
  -1   5   0        0.03        0.11      0.14 o 
   0   5   0       69.96       70.65      1.66 o 
   1   5   0        6.90        5.86      0.61 o 
   2   5   0        0.80        0.34      0.60 o 
   3   5   0       14.38       14.72      1.60 o 
   4   5   0       56.42       59.63      2.09 o 
  -8   6   0        6.47        6.68      1.34 o 
  -7   6   0        0.28        1.71      0.78 o 
  -6   6   0       22.92       26.14      1.91 o 
  -5   6   0        9.67       10.16      1.09 o 
  -4   6   0      236.84      232.90      3.73 o 
  -3   6   0       25.53       22.83      0.98 o 
  -2   6   0      817.30      816.24     10.91 o 
  -1   6   0      123.45      123.22      3.67 o 
   0   6   0      787.19      767.68      9.42 o 
   1   6   0      203.86      210.57      4.80 o 
   2   6   0      620.33      646.70      8.73 o 
   3   6   0      110.86      115.48      5.25 o 
  -8   7   0      163.90      185.61      6.14 o 
  -7   7   0       34.54       38.22      2.65 o 
  -6   7   0      539.76      585.03     11.92 o 
  -5   7   0      164.83      174.38      3.27 o 
  -4   7   0     1225.88     1256.37     22.57 o 
  -3   7   0      336.34      346.39      5.07 o 
  -2   7   0      857.29      903.64     15.63 o 
  -1   7   0      381.93      379.46      8.12 o 
   0   7   0      435.69      452.56      9.47 o 
   1   7   0      128.27      140.17      4.61 o 
   2   7   0       93.75      104.99      2.88 o 
  -7   8   0       37.77       44.50      2.85 o 
  -6   8   0       35.97       33.96      2.39 o 
  -5   8   0       10.67       10.82      1.46 o 
  -4   8   0        0.37        0.55      0.74 o 
  -3   8   0        0.56       -0.62      0.56 o 
  -2   8   0        6.39        4.07      0.98 o 
  -1   8   0        7.41        8.73      1.28 o 
   0   8   0        2.86        1.73      0.88 o 
   1   8   0       11.90        7.68      1.38 o 
  -6   9   0        6.87        7.30      1.38 o 
  -5   9   0       18.87       21.02      1.69 o 
  -4   9   0       11.35       11.31      1.40 o 
  -3   9   0        6.04        3.13      0.94 o 
  -2   9   0        0.46        0.28      0.78 o 
   1  -9   1        0.00       -0.72      0.62 o 
   2  -9   1        7.97        8.25      1.38 o 
   3  -9   1        3.97        3.11      0.98 o 
   4  -9   1        5.25        4.57      1.02 o 
   5  -9   1       10.09       11.43      1.32 o 
   6  -9   1        2.63        1.12      0.88 o 
  -1  -8   1        3.63        4.98      1.30 o 
   0  -8   1        5.23        5.02      1.18 o 
   1  -8   1       12.17       11.86      1.46 o 
   2  -8   1        2.56        3.37      0.94 o 
   3  -8   1       28.25       33.84      2.01 o 
   4  -8   1        0.87        0.23      0.40 o 
   5  -8   1        0.42        0.37      0.43 o 
   6  -8   1        2.05        1.22      0.90 o 
   7  -8   1       13.14       13.88      1.77 o 
  -2  -7   1        1.68        0.55      0.56 o 
  -1  -7   1       18.52       21.03      1.26 o 
   0  -7   1       11.29       10.39      1.32 o 
   1  -7   1      112.42      126.49      4.05 o 
   2  -7   1      144.05      155.98      4.39 o 
   3  -7   1      487.76      517.33      6.82 o 
   4  -7   1      219.16      234.34      4.28 o 
   5  -7   1      600.44      622.21      8.02 o 
   6  -7   1      271.63      290.95      7.30 o 
   7  -7   1      293.73      315.12      8.06 o 
   8  -7   1      159.07      167.07      5.76 o 
  -3  -6   1       75.14       78.48      3.57 o 
  -2  -6   1       62.05       64.28      2.97 o 
  -1  -6   1      244.05      253.55      6.00 o 
   0  -6   1      308.31      318.91      4.82 o 
   1  -6   1      439.15      434.59      6.87 o 
   2  -6   1      396.09      377.65      5.10 o 
   3  -6   1      485.12      500.98      6.46 o 
   4  -6   1      214.87      215.98      3.51 o 
   5  -6   1      113.90      120.02      6.43 o 
   6  -6   1       91.12       94.81      3.63 o 
   7  -6   1       45.41       49.91      2.77 o 
   8  -6   1       15.83       15.55      1.79 o 
  -4  -5   1       29.28       25.82      2.15 o 
  -3  -5   1       20.63       21.12      1.79 o 
  -2  -5   1       25.79       25.08      1.71 o 
  -1  -5   1        0.69        0.16      0.42 o 
   0  -5   1        0.17        0.28      0.36 o 
   1  -5   1        3.64        3.37      0.29 o 
   2  -5   1      158.20      151.36      2.13 o 
   3  -5   1        0.35        0.42      0.21 o 
   4  -5   1       36.68       35.62      1.52 o 
   5  -5   1        1.04        1.16      0.31 o 
   6  -5   1       15.80       16.41      1.52 o 
   7  -5   1        0.82        0.26      0.64 o 
   8  -5   1        0.26        0.86      0.80 o 
  -5  -4   1        0.03        0.04      0.72 o 
  -4  -4   1        3.41        3.23      1.04 o 
  -3  -4   1        0.02        0.08      0.54 o 
  -2  -4   1       24.58       21.97      1.46 o 
  -1  -4   1        8.28        9.31      0.92 o 
   0  -4   1       47.84       45.60      1.28 o 
   1  -4   1       31.54       41.52      0.95 o 
   2  -4   1      498.06      529.58      6.27 o 
   3  -4   1       35.26       33.16      0.94 o 
   4  -4   1      339.82      312.65      3.30 o 
   5  -4   1        1.87        0.76      0.39 o 
   6  -4   1       56.11       53.98      1.53 o 
   7  -4   1        5.34        5.44      1.06 o 
   8  -4   1        9.07        8.71      1.40 o 
  -6  -3   1        2.89        2.05      1.02 o 
  -5  -3   1        1.43        1.42      0.82 o 
  -4  -3   1       34.99       35.73      2.13 o 
  -3  -3   1       10.37        8.87      1.08 o 
  -2  -3   1      225.46      215.36      4.89 o 
  -1  -3   1       28.15       27.48      1.32 o 
   0  -3   1      349.13      358.14      4.16 o 
   1  -3   1      357.10      355.20      4.16 o 
   2  -3   1      650.25      633.26      7.10 o 
   3  -3   1       72.73       58.28      0.91 o 
   4  -3   1        0.16        1.17      0.26 o 
   5  -3   1        8.59        9.52      1.29 o 
   6  -3   1        0.27        0.37      0.27 o 
   7  -3   1        9.33        9.51      0.83 o 
   8  -3   1        1.20        0.88      0.85 o 
  -6  -2   1        0.91        3.21      1.02 o 
  -5  -2   1        0.20        0.70      0.66 o 
  -4  -2   1       12.86       13.82      1.34 o 
  -3  -2   1        0.06        0.00      0.36 o 
  -2  -2   1      184.11      158.22      3.71 o 
  -1  -2   1        0.04       -0.06      0.22 o 
   0  -2   1        3.94        2.47      0.33 o 
   1  -2   1      150.00      140.71      2.63 o 
   2  -2   1      675.22      692.43     10.47 o 
   3  -2   1        8.70        8.30      0.30 o 
   4  -2   1      111.16      117.03      2.13 o 
   5  -2   1       90.00       88.09      1.92 o 
   6  -2   1        6.51        6.13      0.66 o 
   7  -2   1        1.41        1.86      0.53 o 
   8  -2   1        1.02        1.74      0.60 o 
  -7  -1   1        0.01       -0.30      0.70 o 
  -6  -1   1        1.40        1.93      0.82 o 
  -5  -1   1        0.02       -0.38      0.46 o 
  -4  -1   1       30.81       28.44      0.95 o 
  -3  -1   1       10.22        8.34      0.46 o 
  -2  -1   1       64.02       66.52      1.70 o 
  -1  -1   1      396.51      392.26      6.48 o 
   1  -1   1        0.72        0.63      0.11 o 
   2  -1   1      143.89      115.34      1.69 o 
   3  -1   1        0.02        0.44      0.37 o 
   4  -1   1      361.95      391.77      5.04 o 
   5  -1   1       71.56       72.64      1.75 o 
   6  -1   1      240.97      246.15      4.05 o 
   7  -1   1       49.89       57.82      2.87 o 
   8  -1   1      159.17      154.05      5.28 o 
  -7   0   1        0.19       -0.87      0.58 o 
  -6   0   1       11.54       10.75      1.32 o 
  -5   0   1        1.66        1.22      0.55 o 
  -4   0   1       73.78       67.68      1.55 o 
  -3   0   1      140.39      136.77      2.18 o 
  -2   0   1     1093.68     1122.42     11.89 o 
  -1   0   1     1284.42     1248.78     12.99 o 
   1   0   1     2853.91     2740.96     39.48 o 
   2   0   1     7802.95     7697.03    122.30 o 
   3   0   1      542.12      554.20      6.44 o 
   4   0   1     1820.36     1961.67     29.05 o 
   5   0   1      185.54      194.70      3.52 o 
   6   0   1      438.55      451.16      9.45 o 
   7   0   1       12.08       10.39      1.52 o 
  -8   1   1        3.34        1.32      1.00 o 
  -7   1   1        5.78        4.09      1.02 o 
  -6   1   1        5.46        4.32      0.61 o 
  -5   1   1       27.67       26.59      1.07 o 
  -4   1   1      344.22      362.81      4.77 o 
  -3   1   1       45.32       51.85      1.14 o 
  -2   1   1      783.68      802.61      8.65 o 
  -1   1   1      155.81      162.86      3.26 o 
   0   1   1      776.49      743.88     11.37 o 
   1   1   1       36.68       34.83      0.94 o 
   2   1   1      195.19      214.00      3.28 o 
   3   1   1       41.45       39.81      0.98 o 
   4   1   1       17.04       22.45      1.02 o 
   5   1   1        3.14        3.83      0.94 o 
   6   1   1        0.00       -0.28      0.64 o 
   7   1   1        0.12        0.08      0.76 o 
  -8   2   1        3.05        3.07      1.00 o 
  -7   2   1        3.03        3.42      0.61 o 
  -6   2   1        0.12        0.14      0.29 o 
  -5   2   1        6.07        4.90      0.49 o 
  -4   2   1       52.07       58.05      1.44 o 
  -3   2   1        1.90        2.03      0.19 o 
  -2   2   1     1966.04     1912.43     16.19 o 
  -1   2   1       22.37       19.54      0.69 o 
   0   2   1       88.85       95.33      1.14 o 
   1   2   1       39.07       47.57      0.73 o 
   2   2   1      287.51      294.86      4.79 o 
   3   2   1       13.57       10.69      1.04 o 
   4   2   1        6.26        6.48      1.02 o 
   5   2   1        3.26        1.89      0.80 o 
   6   2   1        0.41       -0.18      0.66 o 
  -8   3   1       19.06       15.95      1.69 o 
  -7   3   1        3.57        4.40      0.86 o 
  -6   3   1        0.78        0.60      0.56 o 
  -5   3   1        5.11        7.87      0.55 o 
  -4   3   1        2.05        3.00      0.54 o 
  -3   3   1        0.43        1.79      0.40 o 
  -2   3   1      839.36      878.49     15.50 o 
  -1   3   1      235.19      230.65      2.37 o 
   0   3   1      841.06      887.75      7.87 o 
   1   3   1      150.93      149.84      1.78 o 
   2   3   1      109.82      105.14      3.05 o 
   3   3   1       93.89       96.43      3.23 o 
   4   3   1       46.87       47.48      2.43 o 
   5   3   1        7.31        7.52      1.36 o 
   6   3   1        1.26        0.32      0.86 o 
  -8   4   1        0.38        0.14      0.78 o 
  -7   4   1        0.26        0.12      0.66 o 
  -6   4   1        5.58        4.13      0.94 o 
  -5   4   1       40.04       47.13      1.23 o 
  -4   4   1       18.96       15.95      0.82 o 
  -3   4   1      154.86      142.54      2.35 o 
  -2   4   1      123.41      129.79      1.56 o 
  -1   4   1       58.71       55.16      0.94 o 
   0   4   1       33.02       30.11      0.73 o 
   1   4   1       18.53       19.67      0.85 o 
   2   4   1        2.08        2.33      0.42 o 
   3   4   1        4.62        3.76      0.57 o 
   4   4   1        2.02        3.15      0.98 o 
   5   4   1        0.09        0.26      0.80 o 
  -8   5   1        2.46        1.16      0.80 o 
  -7   5   1        0.13        0.84      0.74 o 
  -6   5   1        0.65        1.32      0.64 o 
  -5   5   1        2.27        1.94      0.39 o 
  -4   5   1       13.09       13.35      0.72 o 
  -3   5   1       12.61       11.19      0.65 o 
  -2   5   1       18.78       12.50      1.65 o 
  -1   5   1        5.53        6.88      0.38 o 
   0   5   1       17.34       14.89      0.94 o 
   1   5   1        0.29       -0.02      0.64 o 
   2   5   1        0.80        0.89      0.42 o 
   3   5   1        1.38        1.54      0.54 o 
   4   5   1        0.39        0.52      0.88 o 
  -8   6   1        0.10        0.04      0.82 o 
  -7   6   1        0.34        0.36      0.72 o 
  -6   6   1        0.89        0.76      0.66 o 
  -5   6   1        3.36        4.35      0.55 o 
  -4   6   1        1.99        1.47      0.40 o 
  -3   6   1        9.19        9.71      1.73 o 
  -2   6   1        0.14        0.17      0.31 o 
  -1   6   1        4.04        2.59      0.76 o 
   0   6   1       82.32       74.13      2.81 o 
   1   6   1        6.20        4.78      0.69 o 
   2   6   1       62.79       61.21      3.85 o 
   3   6   1        0.01       -0.67      0.55 o 
  -8   7   1        4.90        7.80      1.58 o 
  -7   7   1       18.23       18.12      1.91 o 
  -6   7   1        0.19       -0.46      0.38 o 
  -5   7   1       45.05       44.72      1.54 o 
  -4   7   1        1.83        1.73      0.50 o 
  -3   7   1       19.07       18.49      1.00 o 
  -2   7   1      100.85       98.80      3.39 o 
  -1   7   1        2.79        1.04      0.84 o 
   0   7   1       89.90       89.39      3.43 o 
   1   7   1        0.48       -0.14      0.74 o 
   2   7   1       36.97       44.19      2.61 o 
  -7   8   1        0.90        0.62      0.80 o 
  -6   8   1        2.49        2.32      0.56 o 
  -5   8   1        1.31        0.73      1.12 o 
  -4   8   1       15.41       13.83      0.96 o 
  -3   8   1        0.73        0.30      0.60 o 
  -2   8   1       23.01       24.19      1.81 o 
  -1   8   1        2.91        4.31      1.08 o 
   0   8   1       47.59       54.73      2.87 o 
  -6   9   1       33.23       33.40      1.68 o 
  -5   9   1        5.41        7.24      1.16 o 
  -4   9   1       16.41       18.03      1.65 o 
  -3   9   1       19.73       23.05      1.91 o 
  -2   9   1       19.04       18.84      1.83 o 
   1  -9   2        7.69        6.80      1.32 o 
   2  -9   2       13.35       10.27      1.48 o 
   3  -9   2        6.67        7.58      1.30 o 
   4  -9   2       22.13       21.18      1.79 o 
   5  -9   2        1.41        1.08      0.74 o 
   6  -9   2       19.22       24.17      2.09 o 
  -1  -8   2        0.84        0.60      0.90 o 
   0  -8   2        2.38        1.36      0.78 o 
   1  -8   2        0.08       -0.04      0.66 o 
   2  -8   2        0.01        0.38      0.66 o 
   3  -8   2        0.43        0.88      0.68 o 
   4  -8   2        0.22        0.20      0.58 o 
   5  -8   2       13.05       14.04      0.96 o 
   6  -8   2        4.10        4.63      1.16 o 
   7  -8   2        7.42        6.56      1.40 o 
  -2  -7   2        1.13        2.79      1.02 o 
  -1  -7   2       16.97       17.09      1.64 o 
   0  -7   2       19.43       22.12      1.18 o 
   1  -7   2       27.33       28.31      1.87 o 
   2  -7   2       13.85        9.25      1.16 o 
   3  -7   2       29.56       26.04      1.11 o 
   4  -7   2       14.56       15.79      1.05 o 
   5  -7   2        5.25        4.72      1.70 o 
   6  -7   2       15.20       15.63      1.67 o 
   7  -7   2       20.92       18.86      1.95 o 
   8  -7   2       11.66       12.66      1.83 o 
  -3  -6   2       10.28       12.26      1.64 o 
  -2  -6   2        1.18        0.70      0.72 o 
  -1  -6   2       19.15       22.51      1.65 o 
   0  -6   2        0.02        0.02      0.44 o 
   1  -6   2        0.02        0.02      0.42 o 
   2  -6   2        1.83        1.34      0.38 o 
   3  -6   2        1.03        2.19      0.41 o 
   4  -6   2       33.14       26.70      1.97 o 
   5  -6   2       20.87       21.91      1.62 o 
   6  -6   2       19.55       22.25      1.79 o 
   7  -6   2        6.08        4.69      1.16 o 
   8  -6   2        6.51        6.92      1.36 o 
  -4  -5   2       10.33       11.19      1.60 o 
  -3  -5   2        0.11       -0.74      0.52 o 
  -2  -5   2       37.39       31.42      1.93 o 
  -1  -5   2        0.09       -0.08      0.38 o 
   0  -5   2       34.94       30.03      1.58 o 
   1  -5   2       68.01       71.58      1.97 o 
   2  -5   2       39.26       40.05      0.90 o 
   3  -5   2      121.30      117.55      3.34 o 
   4  -5   2        7.43        6.78      0.52 o 
   5  -5   2       25.00       27.66      1.73 o 
   6  -5   2       20.13       20.98      1.62 o 
   7  -5   2       23.05       23.43      1.85 o 
   8  -5   2        9.57        9.57      1.50 o 
  -5  -4   2        7.10        6.58      1.34 o 
  -4  -4   2        1.24       -0.42      0.60 o 
  -3  -4   2       19.43       18.50      1.54 o 
  -2  -4   2       94.52       93.83      3.15 o 
  -1  -4   2       16.94       21.89      1.34 o 
   0  -4   2      142.63      150.19      2.11 o 
   1  -4   2       33.81       45.57      1.11 o 
   2  -4   2      160.24      186.71      3.85 o 
   3  -4   2      105.16       97.71      1.77 o 
   4  -4   2       40.51       42.50      0.87 o 
   5  -4   2        2.72        1.85      0.42 o 
   6  -4   2        0.47        1.23      0.46 o 
   7  -4   2        2.72        3.39      0.58 o 
   8  -4   2        0.00        0.14      0.76 o 
  -6  -3   2       47.83       47.59      2.93 o 
  -5  -3   2       18.95       18.12      1.81 o 
  -4  -3   2      205.85      207.35      5.52 o 
  -3  -3   2        1.00        2.07      0.72 o 
  -2  -3   2      375.38      404.17      7.82 o 
  -1  -3   2       16.56       16.95      1.10 o 
   0  -3   2      145.84      160.85      2.15 o 
   1  -3   2       53.41       51.54      1.36 o 
   2  -3   2      171.19      162.66      3.37 o 
   3  -3   2       16.97       13.52      0.41 o 
   4  -3   2        1.89        2.77      0.22 o 
   5  -3   2        0.59        1.32      0.32 o 
   6  -3   2        1.72        1.55      0.55 o 
   7  -3   2        8.03        7.84      0.79 o 
   8  -3   2        0.84        1.01      0.53 o 
  -6  -2   2       22.44       24.98      2.07 o 
  -5  -2   2        1.99        2.57      0.86 o 
  -4  -2   2      118.19      101.05      3.39 o 
  -3  -2   2        1.84        2.19      0.56 o 
  -2  -2   2       39.78       38.96      0.81 o 
  -1  -2   2        0.07        0.69      0.12 o 
   0  -2   2      815.62      796.29      8.48 o 
   1  -2   2      761.65      701.58     10.65 o 
   2  -2   2      221.62      206.55      2.71 o 
   3  -2   2       13.33       12.59      0.43 o 
   4  -2   2       52.32       51.31      1.28 o 
   5  -2   2       42.00       41.51      1.28 o 
   6  -2   2       15.97       13.68      0.90 o 
   7  -2   2        2.03        1.96      0.55 o 
   8  -2   2        3.17        2.24      0.70 o 
  -7  -1   2        0.59        0.28      0.74 o 
  -6  -1   2        0.01       -0.32      0.56 o 
  -5  -1   2       17.88       18.54      1.54 o 
  -4  -1   2       42.85       45.59      1.24 o 
  -3  -1   2       61.01       63.31      2.62 o 
  -2  -1   2      196.37      190.20      2.59 o 
  -1  -1   2      664.55      637.90      6.94 o 
   0  -1   2       26.39       25.36      0.66 o 
   1  -1   2      213.63      183.22      2.27 o 
   2  -1   2      213.80      200.18      3.15 o 
   3  -1   2       74.25       80.61      1.52 o 
   4  -1   2        5.16        7.30      0.54 o 
   5  -1   2       37.76       36.05      1.22 o 
   6  -1   2        0.22       -0.55      0.36 o 
   7  -1   2        9.40        9.83      1.42 o 
   8  -1   2        2.44        0.76      1.08 o 
  -7   0   2        1.97        1.93      0.88 o 
  -6   0   2        0.01        0.26      0.62 o 
  -5   0   2       34.93       33.17      1.20 o 
  -4   0   2       13.70       11.51      0.65 o 
  -3   0   2      356.30      350.54      4.46 o 
  -2   0   2      956.26      935.15     10.09 o 
  -1   0   2     1024.01      991.11     10.43 o 
   0   0   2      188.10      177.20      2.95 o 
   1   0   2     1930.94     1836.70     38.38 o 
   2   0   2      496.47      492.97      4.47 o 
   3   0   2       22.37       26.06      0.54 o 
   4   0   2       12.94       13.38      0.72 o 
   5   0   2       20.39       21.72      0.99 o 
   6   0   2       11.18       10.09      1.40 o 
   7   0   2        1.43        0.96      0.80 o 
  -8   1   2        7.74        7.78      1.42 o 
  -7   1   2        8.11        7.06      1.18 o 
  -6   1   2       11.21        9.02      0.81 o 
  -5   1   2       48.01       43.14      1.35 o 
  -4   1   2      247.58      242.18      3.55 o 
  -3   1   2       46.51       52.56      1.66 o 
  -2   1   2      271.75      274.26      5.76 o 
  -1   1   2     1011.41      980.27     14.44 o 
   0   1   2        7.92       13.34      0.30 o 
   1   1   2       59.14       53.85      1.04 o 
   2   1   2      176.13      199.29      2.72 o 
   3   1   2      206.81      202.39      2.29 o 
   4   1   2        6.07        5.20      0.47 o 
   5   1   2       25.91       30.95      1.97 o 
   6   1   2       12.05       14.12      1.60 o 
   7   1   2        0.66        1.67      0.96 o 
  -8   2   2        0.37        1.62      0.90 o 
  -7   2   2        1.90        1.96      0.56 o 
  -6   2   2        5.32        7.15      0.66 o 
  -5   2   2       28.49       29.84      1.68 o 
  -4   2   2        5.00        6.84      1.70 o 
  -3   2   2      271.10      255.37      2.64 o 
  -2   2   2       11.68       13.88      0.48 o 
  -1   2   2      487.86      465.01      4.24 o 
   0   2   2     1268.14     1188.75     10.65 o 
   1   2   2       53.80       65.31      0.96 o 
   2   2   2      313.54      325.90      3.32 o 
   3   2   2       40.13       38.23      1.32 o 
   4   2   2      129.61      133.99      4.09 o 
   5   2   2        1.56        2.71      0.92 o 
   6   2   2       46.11       42.81      2.67 o 
  -8   3   2       23.42       23.35      1.99 o 
  -7   3   2        2.25        1.32      0.74 o 
  -6   3   2      228.75      240.42      3.87 o 
  -5   3   2        6.57        4.94      0.97 o 
  -4   3   2      441.27      473.45      4.59 o 
  -3   3   2       40.49       50.45      0.77 o 
  -2   3   2     1025.42     1089.56     11.85 o 
  -1   3   2      512.90      542.59      4.99 o 
   0   3   2      576.54      595.86      5.50 o 
   1   3   2       48.53       46.10      0.86 o 
   2   3   2        7.16        7.47      0.59 o 
   3   3   2       32.69       31.30      1.14 o 
   4   3   2        9.46       11.66      1.42 o 
   5   3   2        2.38        1.91      0.88 o 
   6   3   2        0.23       -1.11      0.74 o 
  -8   4   2      119.70      117.28      4.49 o 
  -7   4   2       10.27        7.08      1.26 o 
  -6   4   2      261.96      265.25      6.62 o 
  -5   4   2       28.45       28.80      0.99 o 
  -4   4   2      307.78      338.32      5.21 o 
  -3   4   2       77.48       66.55      3.11 o 
  -2   4   2      615.29      674.15      8.06 o 
  -1   4   2       20.30       18.26      0.51 o 
   0   4   2       44.35       55.88      1.31 o 
   1   4   2        7.13        7.91      1.12 o 
   2   4   2       21.07       24.10      1.41 o 
   3   4   2       19.06       18.88      1.05 o 
   4   4   2        0.80        0.06      0.78 o 
   5   4   2        0.07       -0.28      0.78 o 
  -8   5   2       16.98       14.99      1.79 o 
  -7   5   2        0.10       -0.52      0.58 o 
  -6   5   2        4.70        3.89      0.49 o 
  -5   5   2        2.17        2.14      0.41 o 
  -4   5   2       39.80       37.56      1.19 o 
  -3   5   2       46.95       43.22      1.47 o 
  -2   5   2        0.21        0.45      0.25 o 
  -1   5   2       27.59       22.51      0.64 o 
   0   5   2       14.59       14.52      0.90 o 
   1   5   2       50.33       49.63      2.45 o 
   2   5   2        1.24        0.53      0.43 o 
   3   5   2        1.00        0.19      0.49 o 
   4   5   2        0.06       -0.68      0.86 o 
  -8   6   2        3.10        2.45      0.98 o 
  -7   6   2        0.01        0.06      0.72 o 
  -6   6   2       15.64       18.92      0.98 o 
  -5   6   2        0.66        0.30      0.33 o 
  -4   6   2       21.37       20.38      0.98 o 
  -3   6   2        7.48        7.73      0.63 o 
  -2   6   2       53.35       49.55      1.44 o 
  -1   6   2        1.37        0.56      0.48 o 
   0   6   2        7.24        6.58      1.00 o 
   1   6   2        1.43        0.68      0.66 o 
   2   6   2        3.42        1.73      0.86 o 
   3   6   2        0.94       -0.06      0.62 o 
  -8   7   2        6.39        5.50      1.38 o 
  -7   7   2        3.16        3.81      1.10 o 
  -6   7   2       61.14       61.43      1.99 o 
  -5   7   2        7.76       10.15      1.04 o 
  -4   7   2       76.99       77.30      2.03 o 
  -3   7   2        1.02        1.75      0.47 o 
  -2   7   2      125.34      123.60      3.81 o 
  -1   7   2        1.31        1.10      0.76 o 
   0   7   2       53.13       52.12      2.59 o 
   1   7   2        0.96        0.56      0.80 o 
   2   7   2        2.11        1.69      0.96 o 
  -7   8   2        0.15        0.40      0.76 o 
  -6   8   2        8.07        8.04      0.83 o 
  -5   8   2        0.01        0.04      0.41 o 
  -4   8   2        3.45        3.16      0.61 o 
  -3   8   2        0.00       -0.14      0.50 o 
  -2   8   2       19.84       18.86      1.60 o 
  -1   8   2        6.51        4.79      1.10 o 
   0   8   2        6.44        4.87      1.22 o 
  -5   9   2        0.29        0.46      0.66 o 
  -4   9   2       14.50       17.11      1.64 o 
  -3   9   2        0.00        0.42      0.66 o 
  -2   9   2       14.64       19.02      1.83 o 
   2  -9   3        0.47        0.86      0.84 o 
   3  -9   3       28.94       37.01      2.33 o 
   4  -9   3        2.87        3.25      1.00 o 
   0  -8   3        1.19        1.08      0.80 o 
   1  -8   3       13.97       12.16      1.46 o 
   2  -8   3        0.29        0.36      0.66 o 
   3  -8   3       10.30        8.33      1.18 o 
   4  -8   3        0.01        0.44      0.60 o 
   5  -8   3       13.68       12.58      1.40 o 
   6  -8   3        1.04        0.92      0.80 o 
   7  -8   3        1.01        2.23      1.00 o 
  -2  -7   3        0.29        1.06      0.86 o 
  -1  -7   3       20.79       20.88      1.79 o 
   0  -7   3        0.45       -0.22      0.58 o 
   1  -7   3       11.66       11.54      1.24 o 
   2  -7   3        8.21        6.90      1.04 o 
   3  -7   3        1.28        0.53      0.35 o 
   4  -7   3       21.70       19.47      1.01 o 
   5  -7   3        2.72        1.20      0.76 o 
   6  -7   3        7.47        5.56      1.18 o 
   7  -7   3       10.69        7.82      1.40 o 
  -3  -6   3        1.25        0.30      0.78 o 
  -2  -6   3        3.58        2.81      1.00 o 
  -1  -6   3        6.23        5.40      1.02 o 
   0  -6   3       13.66        9.49      1.14 o 
   1  -6   3       61.52       72.94      2.61 o 
   2  -6   3       17.34       17.02      0.77 o 
   3  -6   3        1.43        0.45      0.31 o 
   4  -6   3        8.33        6.90      0.59 o 
   5  -6   3        0.02       -0.18      0.42 o 
   6  -6   3        0.01       -0.10      0.54 o 
   7  -6   3        1.63        1.50      0.80 o 
   8  -6   3        2.65        3.17      1.04 o 
  -4  -5   3        0.26       -0.66      0.66 o 
  -3  -5   3       20.25       19.30      1.71 o 
  -2  -5   3        0.49        0.28      0.60 o 
  -1  -5   3       46.55       46.38      2.21 o 
   0  -5   3       15.55       14.91      1.22 o 
   1  -5   3      158.82      170.21      2.58 o 
   2  -5   3       63.92       60.24      1.85 o 
   3  -5   3       93.11       88.38      1.80 o 
   4  -5   3       32.46       28.15      0.95 o 
   5  -5   3       13.12       10.79      1.14 o 
   6  -5   3        1.20        1.12      0.66 o 
   7  -5   3       13.18       10.35      1.34 o 
   8  -5   3        5.71        3.91      1.06 o 
  -5  -4   3        0.18        0.14      0.72 o 
  -4  -4   3        0.03        0.02      0.62 o 
  -3  -4   3        3.01        3.95      0.92 o 
  -2  -4   3        4.42        3.05      0.76 o 
  -1  -4   3      161.27      174.69      4.37 o 
   0  -4   3       28.14       42.00      0.92 o 
   1  -4   3      312.56      381.95      4.70 o 
   2  -4   3      295.14      320.34      5.80 o 
   3  -4   3      879.79      982.47     17.01 o 
   4  -4   3      365.28      396.30      4.95 o 
   5  -4   3      209.37      230.00      3.63 o 
   6  -4   3      151.30      145.93      2.85 o 
   7  -4   3       65.86       65.80      1.95 o 
   8  -4   3       51.73       50.79      2.78 o 
  -6  -3   3       20.72       23.15      2.17 o 
  -5  -3   3       70.22       68.31      3.23 o 
  -4  -3   3      130.85      127.37      4.13 o 
  -3  -3   3      506.48      506.55      9.81 o 
  -2  -3   3      704.38      774.98     13.32 o 
  -1  -3   3      906.23     1033.74     11.19 o 
   0  -3   3     2214.47     2416.40     24.92 o 
   1  -3   3     1688.77     1843.38     26.84 o 
   2  -3   3     1522.73     1680.15     24.92 o 
   3  -3   3      841.82      860.41      7.71 o 
   4  -3   3      350.14      357.33      6.53 o 
   5  -3   3       83.07       88.22      1.94 o 
   6  -3   3       72.74       71.33      1.89 o 
   7  -3   3       25.08       24.91      2.15 o 
   8  -3   3       10.00        7.21      1.17 o 
  -6  -2   3       24.19       24.68      2.05 o 
  -5  -2   3       73.12       75.97      3.17 o 
  -4  -2   3        7.39        9.17      1.14 o 
  -3  -2   3      244.06      239.21      5.42 o 
  -2  -2   3       75.42       87.30      4.22 o 
  -1  -2   3      340.21      339.39      4.09 o 
   0  -2   3        2.60        2.83      0.26 o 
   1  -2   3     1493.61     1496.11     21.89 o 
   2  -2   3        3.11        4.20      0.31 o 
   3  -2   3        2.05        2.61      0.31 o 
   4  -2   3       14.02        9.80      1.27 o 
   5  -2   3        7.19        5.81      0.54 o 
   6  -2   3        3.79        4.94      0.62 o 
   7  -2   3        0.15       -0.18      0.39 o 
   8  -2   3        0.16       -0.68      0.45 o 
  -7  -1   3        1.36        1.06      0.86 o 
  -6  -1   3        8.12        8.91      1.36 o 
  -5  -1   3        6.68        8.19      1.12 o 
  -4  -1   3       21.73       21.23      1.74 o 
  -3  -1   3       52.78       51.07      1.24 o 
  -2  -1   3       95.58       97.59      1.67 o 
  -1  -1   3       18.61       19.53      1.18 o 
   0  -1   3      559.35      479.48      7.36 o 
   1  -1   3     1126.50     1076.63     19.91 o 
   2  -1   3      188.94      171.45      2.40 o 
   3  -1   3      180.31      177.42      4.61 o 
   4  -1   3       49.17       54.57      1.37 o 
   5  -1   3        0.00       -0.18      0.27 o 
   6  -1   3        7.33        7.23      0.70 o 
   7  -1   3        0.29        0.28      0.68 o 
  -7   0   3        0.36        0.22      0.70 o 
  -6   0   3        3.47        3.05      0.90 o 
  -5   0   3       21.85       21.20      1.01 o 
  -4   0   3        1.49        1.17      0.33 o 
  -3   0   3       73.87       81.49      2.56 o 
  -2   0   3      259.42      239.88      3.56 o 
  -1   0   3       24.93       21.06      0.84 o 
   0   0   3       15.01       15.25      0.62 o 
   1   0   3       93.05       93.78      1.09 o 
   2   0   3       19.41       19.27      0.76 o 
   3   0   3      185.06      175.86      1.94 o 
   4   0   3        3.02        2.88      0.56 o 
   5   0   3        0.95        0.46      0.38 o 
   6   0   3        0.29       -0.08      0.56 o 
   7   0   3        1.72        2.07      0.96 o 
  -8   1   3        0.00        1.06      0.90 o 
  -7   1   3        0.12        0.08      0.62 o 
  -6   1   3       14.95       13.29      0.91 o 
  -5   1   3        6.37        6.69      0.61 o 
  -4   1   3       27.47       28.40      0.97 o 
  -3   1   3        3.22        2.72      0.31 o 
  -2   1   3      192.60      187.55      3.62 o 
  -1   1   3      796.65      779.44      8.39 o 
   0   1   3      327.24      308.54      6.04 o 
   1   1   3       60.62       59.00      0.85 o 
   2   1   3        6.67       11.38      0.36 o 
   3   1   3       69.44       66.69      1.59 o 
   4   1   3        1.79        0.79      0.25 o 
   5   1   3        5.42        5.60      1.08 o 
   6   1   3        0.56       -0.62      0.60 o 
   7   1   3        2.34        0.74      0.96 o 
  -7   2   3       15.78       18.25      1.12 o 
  -6   2   3        2.25        2.15      0.46 o 
  -5   2   3       93.26       98.25      2.39 o 
  -4   2   3      196.70      205.21      4.25 o 
  -3   2   3      369.55      372.36      5.15 o 
  -2   2   3      255.60      277.31      2.79 o 
  -1   2   3      438.03      434.27      5.09 o 
   0   2   3      528.78      536.46      4.92 o 
   1   2   3       20.98       19.21      0.51 o 
   2   2   3        8.16        9.79      0.39 o 
   3   2   3        1.01        1.07      0.22 o 
   4   2   3       50.82       52.74      2.45 o 
   5   2   3       21.75       22.47      1.87 o 
   6   2   3       44.80       42.59      2.73 o 
  -8   3   3        0.28        0.28      0.78 o 
  -7   3   3        1.90        1.87      0.84 o 
  -6   3   3        0.02        0.18      0.56 o 
  -5   3   3       62.06       57.22      1.41 o 
  -4   3   3      158.78      161.12      1.96 o 
  -3   3   3       60.22       69.40      0.97 o 
  -2   3   3     1042.43     1054.40     11.57 o 
  -1   3   3      496.70      513.42      4.80 o 
   0   3   3     1188.72     1351.49     17.23 o 
   1   3   3       28.73       31.72      0.74 o 
   2   3   3      851.82      942.62     10.80 o 
   3   3   3       18.27       20.86      0.94 o 
   4   3   3      186.89      188.03      5.30 o 
   5   3   3        5.38        4.17      1.14 o 
  -8   4   3       36.78       37.70      2.57 o 
  -7   4   3       30.03       28.11      2.05 o 
  -6   4   3      208.22      222.36      5.96 o 
  -5   4   3       35.20       42.95      2.27 o 
  -4   4   3      853.03      946.04     10.86 o 
  -3   4   3      114.30      126.08      2.26 o 
  -2   4   3      785.88      946.26     10.68 o 
  -1   4   3      140.95      153.15      1.89 o 
   0   4   3      562.06      636.59      6.06 o 
   1   4   3       18.42       21.15      1.55 o 
   2   4   3      118.90      128.68      2.56 o 
   3   4   3       32.43       34.02      1.35 o 
   4   4   3        9.83        7.84      1.38 o 
   5   4   3        0.05       -0.26      0.86 o 
  -8   5   3        0.34        0.54      0.78 o 
  -7   5   3        9.52        7.00      1.30 o 
  -6   5   3        1.28        2.51      0.47 o 
  -5   5   3       37.41       37.19      1.25 o 
  -4   5   3       15.76       12.16      0.74 o 
  -3   5   3      174.23      169.16      2.91 o 
  -2   5   3       29.87       26.65      0.99 o 
  -1   5   3       20.66       20.85      0.85 o 
   0   5   3        1.02        2.19      0.68 o 
   1   5   3       29.47       30.48      1.19 o 
   2   5   3       10.83       12.21      0.88 o 
   3   5   3        0.41        0.12      0.48 o 
   4   5   3        0.48        1.24      1.02 o 
  -8   6   3        0.14        0.42      0.90 o 
  -7   6   3        0.56        0.06      0.66 o 
  -6   6   3        2.33        2.17      0.50 o 
  -5   6   3        3.52        2.74      0.50 o 
  -4   6   3       35.63       39.61      1.64 o 
  -3   6   3        3.19        3.41      0.49 o 
  -2   6   3        8.08        9.84      0.70 o 
  -1   6   3        0.01       -0.34      0.40 o 
   0   6   3       16.55       14.54      1.34 o 
   1   6   3        4.29        3.01      0.86 o 
   2   6   3        1.20        1.24      0.58 o 
   3   6   3        0.00        0.00      0.90 o 
  -7   7   3        0.30       -0.20      0.74 o 
  -6   7   3        1.39        1.36      0.49 o 
  -5   7   3        1.28        0.91      0.64 o 
  -4   7   3       20.83       19.72      2.00 o 
  -3   7   3        0.53        0.16      0.49 o 
  -2   7   3       30.97       29.73      1.83 o 
  -1   7   3        8.43        6.86      1.14 o 
   0   7   3        7.92        7.54      1.20 o 
   1   7   3        1.10        1.00      0.84 o 
  -7   8   3        0.00       -0.04      0.80 o 
  -6   8   3        0.17       -0.19      0.41 o 
  -5   8   3        6.79        7.25      0.79 o 
  -4   8   3        0.30        0.43      0.64 o 
  -3   8   3        4.04        3.49      0.90 o 
  -2   8   3       12.79       16.63      1.58 o 
  -1   8   3        8.37        7.16      1.18 o 
   0   8   3        2.59        2.27      0.98 o 
  -4   9   3       17.00       15.61      1.60 o 
  -3   9   3        0.70        1.32      0.88 o 
   2  -9   4        0.02        0.10      0.82 o 
   3  -9   4        6.19       10.31      1.46 o 
   4  -9   4        5.74        4.15      1.04 o 
   2  -8   4       15.21       15.33      1.56 o 
   3  -8   4       13.96       14.97      1.46 o 
   4  -8   4        6.39        8.43      1.14 o 
   5  -8   4       11.02       12.90      1.38 o 
   6  -8   4        0.53        0.26      0.70 o 
   7  -8   4        4.45        5.88      1.28 o 
  -2  -7   4        2.70        3.83      1.18 o 
  -1  -7   4        1.27        0.78      0.76 o 
   0  -7   4       15.88       14.38      1.54 o 
   1  -7   4        0.04       -0.54      0.54 o 
   2  -7   4       21.38       18.94      1.52 o 
   3  -7   4       11.44       10.50      0.74 o 
   4  -7   4       24.56       22.10      1.86 o 
   5  -7   4        0.64        0.74      0.64 o 
   6  -7   4        2.50        1.10      0.76 o 
   7  -7   4        1.56        0.76      0.82 o 
  -3  -6   4        0.28        0.74      0.86 o 
  -2  -6   4        3.83        2.53      0.90 o 
  -1  -6   4        7.47        8.14      1.22 o 
   0  -6   4        2.86        3.53      0.82 o 
   1  -6   4        1.57        0.64      0.52 o 
   2  -6   4        6.48        5.35      1.03 o 
   3  -6   4       24.47       31.48      1.50 o 
   4  -6   4       20.56       21.60      0.96 o 
   5  -6   4        2.67        2.57      0.74 o 
   6  -6   4        3.46        3.85      0.96 o 
   7  -6   4        0.88        0.44      0.70 o 
   8  -6   4        3.25        3.01      1.04 o 
  -4  -5   4        0.06        0.06      0.72 o 
  -3  -5   4        1.07        1.46      0.76 o 
  -2  -5   4        0.08        0.00      0.52 o 
  -1  -5   4       10.64       10.91      1.22 o 
   0  -5   4        6.58        8.19      1.00 o 
   1  -5   4       71.37       71.25      1.47 o 
   2  -5   4       38.61       35.71      1.38 o 
   3  -5   4       72.11       85.78      2.55 o 
   4  -5   4        4.28        3.77      0.43 o 
   5  -5   4       77.64       70.01      2.69 o 
   6  -5   4        2.60        2.70      0.51 o 
   7  -5   4        0.39        0.72      0.68 o 
   8  -5   4        2.13        2.71      0.94 o 
  -5  -4   4        1.61       -0.30      0.68 o 
  -4  -4   4        0.14       -0.02      0.66 o 
  -3  -4   4        7.94        9.47      1.26 o 
  -2  -4   4        0.00        0.24      0.48 o 
  -1  -4   4       70.55       83.43      2.87 o 
   0  -4   4        2.11        1.92      0.41 o 
   1  -4   4       21.83       24.57      0.96 o 
   3  -4   4       49.92       59.22      1.99 o 
   4  -4   4        3.64        5.30      0.74 o 
   5  -4   4      142.11      161.05      2.90 o 
   6  -4   4       36.66       37.69      1.38 o 
   7  -4   4       77.17       77.84      2.15 o 
   8  -4   4        8.86        7.45      0.85 o 
  -6  -3   4        0.16        0.28      0.86 o 
  -5  -3   4        5.56        3.97      1.10 o 
  -4  -3   4        0.53       -0.26      0.54 o 
  -3  -3   4       12.67       11.86      1.24 o 
  -2  -3   4       37.26       37.76      1.85 o 
  -1  -3   4      399.03      441.21      5.33 o 
   0  -3   4      276.62      285.26      3.66 o 
   1  -3   4      537.64      632.79      9.87 o 
   2  -3   4      214.09      254.10      4.77 o 
   3  -3   4      158.37      191.73      4.11 o 
   4  -3   4      114.82      116.72      2.20 o 
   5  -3   4      118.99      117.47      2.37 o 
   6  -3   4        4.13        5.55      0.63 o 
   7  -3   4       15.33       13.51      2.22 o 
   8  -3   4        0.37        0.06      0.49 o 
  -6  -2   4        0.01       -0.22      0.76 o 
  -5  -2   4        4.63        6.22      1.16 o 
  -4  -2   4        3.27        4.79      0.92 o 
  -2  -2   4       64.46       63.12      1.34 o 
  -1  -2   4       77.43       74.98      1.39 o 
   0  -2   4      395.20      341.48      5.56 o 
   1  -2   4      689.69      704.39     10.83 o 
   2  -2   4      687.66      672.19     10.65 o 
   3  -2   4        0.35        0.51      0.20 o 
   4  -2   4      212.52      193.33      3.04 o 
   5  -2   4        0.89        1.11      0.35 o 
   6  -2   4       44.24       46.33      1.52 o 
   7  -2   4        0.15       -0.28      0.36 o 
   8  -2   4        1.08        0.43      0.87 o 
  -7  -1   4        0.05        0.00      0.80 o 
  -6  -1   4        0.02       -0.87      0.58 o 
  -5  -1   4       15.25       14.95      1.44 o 
  -4  -1   4       27.97       30.68      1.10 o 
  -3  -1   4       12.96       11.47      0.62 o 
  -2  -1   4      134.94      124.32      2.06 o 
  -1  -1   4       48.11       38.02      1.22 o 
   0  -1   4      120.65      107.81      2.23 o 
   1  -1   4       22.12       20.60      0.82 o 
   2  -1   4        1.86        2.84      0.29 o 
   3  -1   4        0.37        0.20      0.16 o 
   4  -1   4       14.38       10.56      1.23 o 
   5  -1   4       27.55       27.10      1.08 o 
   6  -1   4        0.10       -0.45      0.30 o 
   7  -1   4        0.58        0.14      0.66 o 
  -7   0   4        6.28        3.45      1.06 o 
  -6   0   4       52.65       56.99      2.69 o 
  -5   0   4       38.15       39.44      1.37 o 
  -4   0   4      109.29      118.54      2.30 o 
  -3   0   4       88.31      104.16      1.95 o 
  -2   0   4      618.65      611.85      7.06 o 
  -1   0   4       29.52       22.35      0.98 o 
   0   0   4      271.83      280.32      4.83 o 
   1   0   4      194.42      178.78      2.43 o 
   2   0   4       43.08       40.53      0.67 o 
   3   0   4       24.77       28.54      0.68 o 
   4   0   4       12.29       10.84      0.66 o 
   5   0   4        1.17        0.77      0.36 o 
   6   0   4        2.64        2.45      0.90 o 
   7   0   4        0.01        0.68      0.76 o 
  -8   1   4       10.07       11.29      1.56 o 
  -7   1   4        5.42        4.71      1.10 o 
  -6   1   4        1.13        0.44      0.43 o 
  -5   1   4       54.58       52.42      1.53 o 
  -4   1   4        1.96        1.83      0.34 o 
  -3   1   4        3.51        3.01      0.34 o 
  -2   1   4        0.79        0.20      0.12 o 
  -1   1   4      409.30      408.27      8.13 o 
   0   1   4       17.92       13.85      0.77 o 
   1   1   4        0.00        0.09      0.11 o 
   2   1   4       37.02       41.52      0.76 o 
   3   1   4       15.61       18.50      0.89 o 
   4   1   4       16.98       16.49      0.99 o 
   5   1   4        1.75        1.24      0.74 o 
   6   1   4        0.07       -0.14      0.66 o 
  -7   2   4        5.20        4.61      1.06 o 
  -6   2   4        7.21        7.79      0.71 o 
  -5   2   4        0.00        0.00      0.20 o 
  -4   2   4        0.07        0.55      0.35 o 
  -3   2   4       29.80       26.64      2.42 o 
  -2   2   4       24.83       26.32      1.39 o 
  -1   2   4       20.62       19.79      0.65 o 
   0   2   4       40.17       45.11      0.81 o 
   1   2   4      340.36      303.48      3.15 o 
   2   2   4        9.07        8.02      0.45 o 
   3   2   4        0.00        0.41      0.17 o 
   4   2   4        0.63        0.34      0.60 o 
   5   2   4        0.42        0.32      0.74 o 
   6   2   4        1.64        0.94      0.82 o 
  -8   3   4        6.07        4.31      1.18 o 
  -7   3   4        0.13        0.22      0.60 o 
  -6   3   4        3.20        1.99      0.70 o 
  -5   3   4        5.36        3.97      0.88 o 
  -4   3   4       23.95       20.42      1.44 o 
  -3   3   4      111.29      114.76      1.51 o 
  -2   3   4       17.37       18.81      0.71 o 
  -1   3   4       30.79       31.73      0.92 o 
   0   3   4       39.31       33.45      0.75 o 
   1   3   4      142.36      151.42      1.99 o 
   2   3   4       51.36       51.42      1.07 o 
   3   3   4       46.88       52.03      1.50 o 
   4   3   4       22.07       23.25      1.87 o 
   5   3   4        4.64        4.51      1.26 o 
  -8   4   4        4.35        4.05      1.22 o 
  -7   4   4        0.63        0.38      0.70 o 
  -6   4   4        1.08        1.22      0.68 o 
  -5   4   4       20.54       20.32      1.58 o 
  -4   4   4        0.01        0.00      0.25 o 
  -3   4   4        7.52        8.49      0.58 o 
  -2   4   4       18.81       24.01      0.89 o 
  -1   4   4       15.85       12.14      0.58 o 
   0   4   4        6.00       11.59      0.50 o 
   1   4   4       12.50       12.72      0.71 o 
   2   4   4        2.18        1.83      0.69 o 
   3   4   4        1.85        3.29      0.94 o 
   4   4   4        0.00        1.10      0.86 o 
  -8   5   4        1.33        2.03      1.08 o 
  -7   5   4       15.48       16.73      1.79 o 
  -6   5   4       39.26       42.67      2.49 o 
  -5   5   4       35.32       37.04      1.29 o 
  -4   5   4      150.48      148.84      2.78 o 
  -3   5   4      135.53      132.88      2.53 o 
  -2   5   4      205.59      227.32      3.58 o 
  -1   5   4        0.21        0.38      0.24 o 
   0   5   4      169.25      183.66      4.51 o 
   1   5   4        1.29        1.73      0.44 o 
   2   5   4       23.10       23.28      1.19 o 
   3   5   4        0.19        0.30      0.80 o 
  -8   6   4        5.22        6.16      1.42 o 
  -7   6   4        0.01       -0.48      0.64 o 
  -6   6   4        9.86        6.87      0.72 o 
  -5   6   4        1.60        1.95      0.46 o 
  -4   6   4       60.78       43.21      2.39 o 
  -3   6   4        0.98        0.87      0.41 o 
  -2   6   4       51.03       40.29      1.58 o 
  -1   6   4        1.46        1.60      0.66 o 
   0   6   4       28.49       28.69      1.77 o 
   1   6   4        4.10        3.59      0.94 o 
   2   6   4       14.87       16.41      1.58 o 
  -7   7   4        0.00       -0.10      0.72 o 
  -6   7   4      118.28      114.43      2.68 o 
  -5   7   4        0.76        0.26      0.55 o 
  -4   7   4      101.82       98.69      2.39 o 
  -3   7   4        3.94        5.13      0.70 o 
  -2   7   4       33.98       34.43      1.93 o 
  -1   7   4        1.60        1.06      0.70 o 
   0   7   4       21.98       21.75      1.71 o 
   1   7   4        1.75        1.85      0.90 o 
  -6   8   4        0.00       -0.55      0.41 o 
  -5   8   4       12.50       11.94      0.97 o 
  -4   8   4        7.58        5.64      0.74 o 
  -3   8   4        1.23        2.13      0.80 o 
  -2   8   4        2.04        2.43      0.88 o 
  -1   8   4        0.02        0.20      0.70 o 
   2  -9   5        3.58        2.97      1.08 o 
   3  -9   5        0.71        0.56      0.78 o 
   4  -9   5        6.93        7.62      1.26 o 
   0  -8   5        0.69        0.44      0.80 o 
   3  -8   5        0.15        0.16      0.60 o 
   4  -8   5        0.18        0.00      0.58 o 
   5  -8   5        4.38        2.91      0.88 o 
   6  -8   5        1.37        1.36      0.82 o 
  -2  -7   5        0.14        0.24      0.82 o 
  -1  -7   5       76.29       71.92      3.35 o 
   0  -7   5        0.07        0.54      0.72 o 
   1  -7   5      135.53      116.66      3.93 o 
   2  -7   5       16.53       13.56      1.38 o 
   3  -7   5      147.67      125.42      3.35 o 
   4  -7   5       17.31       17.41      0.94 o 
   5  -7   5       32.25       32.28      1.91 o 
   6  -7   5        9.99        9.35      1.32 o 
   7  -7   5        4.06        3.43      1.00 o 
  -3  -6   5       32.46       29.33      2.29 o 
  -2  -6   5        1.33        0.62      0.72 o 
  -1  -6   5        5.61        4.53      1.04 o 
   0  -6   5        0.42       -0.06      0.56 o 
   1  -6   5        0.49        0.72      0.56 o 
   2  -6   5        2.56        1.96      0.36 o 
   3  -6   5        9.20        9.79      0.88 o 
   4  -6   5       41.82       46.12      2.05 o 
   5  -6   5        5.14        3.37      0.78 o 
   6  -6   5        5.55        4.96      1.00 o 
   7  -6   5        0.37        0.56      0.70 o 
  -4  -5   5        3.19        3.11      1.16 o 
  -3  -5   5        5.47        5.64      1.18 o 
  -2  -5   5       44.80       39.10      2.31 o 
  -1  -5   5        6.92        5.38      1.00 o 
   0  -5   5       93.15       88.89      3.15 o 
   1  -5   5        1.42        0.72      0.26 o 
   2  -5   5      150.43      153.59      3.43 o 
   3  -5   5        9.62        9.43      0.80 o 
   4  -5   5       20.04       21.31      1.36 o 
   5  -5   5        0.62        0.80      0.54 o 
   6  -5   5        0.84        0.88      0.62 o 
   7  -5   5        2.42        2.71      0.57 o 
   8  -5   5        0.08       -0.08      0.72 o 
  -5  -4   5        0.34       -0.04      0.72 o 
  -4  -4   5        0.17        1.08      0.74 o 
  -3  -4   5        0.05       -0.34      0.52 o 
  -2  -4   5        1.20        1.50      0.66 o 
  -1  -4   5       16.56       14.12      1.24 o 
   0  -4   5        7.42        8.89      0.75 o 
   1  -4   5       17.27       27.44      1.10 o 
   2  -4   5        0.14        0.10      0.14 o 
   3  -4   5        1.63        2.07      0.44 o 
   4  -4   5       10.43        9.39      0.92 o 
   5  -4   5        0.05        0.00      0.28 o 
   6  -4   5        0.99        1.06      0.40 o 
   7  -4   5        0.02       -0.13      0.38 o 
   8  -4   5        1.62        1.53      1.50 o 
  -6  -3   5        0.41        0.80      0.90 o 
  -5  -3   5        4.31        4.94      1.16 o 
  -4  -3   5        0.00        0.14      0.58 o 
  -3  -3   5        0.59        0.64      0.56 o 
  -2  -3   5        0.17       -0.02      0.36 o 
  -1  -3   5        9.46        7.36      0.52 o 
   0  -3   5       16.99       14.36      0.72 o 
   1  -3   5        0.08        0.16      0.20 o 
   2  -3   5       50.35       38.42      1.38 o 
   3  -3   5        8.23        8.35      0.72 o 
   4  -3   5       11.35       14.50      0.73 o 
   5  -3   5        4.28        4.01      0.51 o 
   6  -3   5        9.80        8.83      0.76 o 
   7  -3   5        0.00       -0.13      0.39 o 
   8  -3   5        2.77        2.21      0.66 o 
  -6  -2   5        0.04       -0.54      0.70 o 
  -5  -2   5        4.14        2.19      0.82 o 
  -4  -2   5        0.06        0.54      0.54 o 
  -3  -2   5       10.75        9.27      1.06 o 
  -2  -2   5       31.91       30.17      0.96 o 
  -1  -2   5      441.14      414.66      5.13 o 
   0  -2   5      100.75       93.81      2.15 o 
   1  -2   5      232.12      230.64      4.27 o 
   2  -2   5      108.42      104.27      1.79 o 
   3  -2   5      289.98      274.57      3.82 o 
   4  -2   5        1.43        0.69      0.61 o 
   5  -2   5       21.95       22.56      1.01 o 
   6  -2   5        8.84        9.33      0.78 o 
   7  -2   5        0.24       -0.34      0.38 o 
  -7  -1   5        0.09       -0.12      0.80 o 
  -6  -1   5        4.35        2.75      0.94 o 
  -5  -1   5        8.18        8.91      1.20 o 
  -4  -1   5       44.76       44.86      1.39 o 
  -3  -1   5        5.87        5.87      0.52 o 
  -2  -1   5      113.29      105.84      2.55 o 
  -1  -1   5      292.98      291.01      5.22 o 
   0  -1   5      485.00      485.48      7.88 o 
   1  -1   5      452.67      533.83      8.57 o 
   2  -1   5      138.64      159.21      2.43 o 
   3  -1   5      203.52      226.52      3.29 o 
   4  -1   5      173.24      162.04      2.77 o 
   5  -1   5       88.01       98.59      2.25 o 
   6  -1   5       28.65       29.08      1.25 o 
   7  -1   5        6.76        4.92      1.20 o 
  -7   0   5       54.74       62.19      3.09 o 
  -6   0   5       49.86       49.11      2.51 o 
  -5   0   5      235.89      254.41      6.43 o 
  -4   0   5      326.76      344.77      4.86 o 
  -3   0   5      777.50      835.65     13.48 o 
  -2   0   5     1039.91     1055.03     17.78 o 
  -1   0   5     2308.12     2376.27     34.79 o 
   0   0   5     1292.63     1310.68     19.66 o 
   1   0   5      296.25      333.76      8.63 o 
   2   0   5      383.12      404.62      5.01 o 
   3   0   5      143.46      157.87      4.36 o 
   4   0   5       53.79       56.46      2.83 o 
   5   0   5        8.18        8.97      0.68 o 
   6   0   5        0.17        0.70      0.70 o 
   7   0   5        0.29        0.28      0.72 o 
  -7   1   5       41.20       40.40      2.37 o 
  -6   1   5       41.70       41.43      2.25 o 
  -5   1   5        3.08        3.31      0.50 o 
  -4   1   5        0.94        1.70      0.33 o 
  -3   1   5       30.18       33.92      1.40 o 
  -2   1   5      127.99      112.88      2.95 o 
  -1   1   5       91.22       98.92      2.57 o 
   0   1   5      710.06      657.42      8.97 o 
   1   1   5        0.59        1.35      0.16 o 
   2   1   5      205.08      209.34      2.36 o 
   3   1   5       16.85       23.75      1.24 o 
   4   1   5       81.60       79.89      1.82 o 
   5   1   5        0.05       -0.20      0.58 o 
   6   1   5        4.62        4.25      1.08 o 
  -7   2   5        0.72        0.48      0.72 o 
  -6   2   5       22.03       20.62      1.65 o 
  -5   2   5        0.06        0.27      0.25 o 
  -4   2   5      162.43      152.58      5.25 o 
  -3   2   5       22.36       20.17      0.76 o 
  -2   2   5      257.25      251.02      3.66 o 
  -1   2   5        1.06        1.19      0.21 o 
   0   2   5       86.33       77.78      1.19 o 
   1   2   5      101.14       97.23      1.42 o 
   2   2   5       38.14       35.59      0.88 o 
   3   2   5        1.99        2.14      0.38 o 
   4   2   5       12.90       10.39      1.30 o 
   5   2   5        0.05        0.04      0.66 o 
   6   2   5        0.33       -0.52      0.76 o 
  -8   3   5        0.19        0.94      0.88 o 
  -7   3   5        2.82        2.57      0.96 o 
  -6   3   5        1.17        2.05      0.74 o 
  -5   3   5        3.99        3.47      0.84 o 
  -4   3   5       13.07       12.12      1.20 o 
  -3   3   5       26.17       28.95      1.07 o 
  -2   3   5        3.13        1.36      0.27 o 
  -1   3   5        5.42        4.66      0.30 o 
   0   3   5        1.11        2.01      0.24 o 
   1   3   5        0.67        0.52      0.18 o 
   2   3   5       17.81       17.85      0.65 o 
   3   3   5        1.81        2.19      0.76 o 
   4   3   5        0.01        0.78      0.76 o 
   5   3   5        0.49        0.88      0.88 o 
  -8   4   5        0.08       -0.68      0.66 o 
  -7   4   5        1.60        1.54      0.88 o 
  -6   4   5        7.53        8.49      1.32 o 
  -5   4   5        7.94        8.37      1.16 o 
  -4   4   5       30.48       32.42      1.15 o 
  -3   4   5       13.21       12.84      0.71 o 
  -2   4   5       20.11       18.40      0.81 o 
  -1   4   5        0.81        0.35      0.20 o 
   0   4   5       18.05       16.79      0.61 o 
   1   4   5       63.67       64.13      1.61 o 
   2   4   5        0.00        0.34      0.38 o 
   3   4   5        3.27        3.59      0.96 o 
   4   4   5        0.04       -0.40      0.78 o 
  -8   5   5        0.22        0.12      0.84 o 
  -7   5   5        0.02        0.16      0.66 o 
  -6   5   5        0.52       -0.16      0.54 o 
  -5   5   5       23.49       23.73      1.05 o 
  -4   5   5        6.47        6.41      0.61 o 
  -3   5   5       11.97       10.35      1.12 o 
  -2   5   5        4.44        5.22      1.00 o 
  -1   5   5       77.95       78.43      1.87 o 
   0   5   5        9.69        5.40      0.82 o 
   1   5   5       11.61       13.12      1.20 o 
   2   5   5       21.20       21.95      1.85 o 
   3   5   5        0.18        0.42      0.78 o 
  -7   6   5        3.69        1.71      0.90 o 
  -6   6   5       82.26       81.46      2.14 o 
  -5   6   5       32.37       32.78      1.31 o 
  -4   6   5      191.74      165.61      3.39 o 
  -3   6   5       62.21       58.13      1.89 o 
  -2   6   5      295.62      229.32      3.83 o 
  -1   6   5       25.59       26.08      1.62 o 
   0   6   5      300.52      284.49      6.44 o 
   1   6   5       38.61       44.70      2.29 o 
   2   6   5       93.62      100.81      3.63 o 
  -7   7   5       21.49       23.72      1.27 o 
  -6   7   5      153.22      151.24      7.11 o 
  -5   7   5       40.50       40.73      1.55 o 
  -4   7   5      189.04      176.63      4.56 o 
  -3   7   5        2.24        2.17      0.99 o 
  -2   7   5      148.15      136.92      4.09 o 
  -1   7   5        8.43        7.80      1.14 o 
   0   7   5       31.51       34.75      2.15 o 
   1   7   5        0.33        0.66      0.80 o 
  -6   8   5        3.95        6.34      1.22 o 
  -5   8   5        2.26        2.80      0.62 o 
  -4   8   5       21.47       24.38      1.29 o 
  -3   8   5        0.01       -0.58      0.56 o 
  -2   8   5       32.13       31.18      2.07 o 
  -1   8   5        2.45        2.71      1.02 o 
   0  -8   6        0.04       -0.26      0.78 o 
   1  -8   6        0.61        0.06      0.72 o 
   5  -8   6       12.63        9.99      1.20 o 
   6  -8   6        1.18        0.86      0.68 o 
  -2  -7   6        2.70        1.08      1.00 o 
  -1  -7   6       32.70       29.15      2.27 o 
   0  -7   6        3.85        2.85      0.96 o 
   1  -7   6      133.21      119.83      4.13 o 
   2  -7   6       21.83       22.21      1.71 o 
   3  -7   6      196.94      176.64      4.21 o 
   4  -7   6        8.74        8.18      1.00 o 
   5  -7   6      157.98      148.99      4.29 o 
   6  -7   6        0.08        0.00      0.58 o 
   7  -7   6       63.57       78.92      3.43 o 
  -3  -6   6       46.36       43.33      2.81 o 
  -2  -6   6        0.00       -0.32      0.70 o 
  -1  -6   6      111.09      113.83      4.13 o 
   0  -6   6        4.41        4.27      0.96 o 
   1  -6   6       59.47       42.51      2.25 o 
   2  -6   6        4.16        4.23      0.58 o 
   3  -6   6        8.27        5.32      0.74 o 
   4  -6   6       19.49       23.25      1.48 o 
   5  -6   6        0.04        0.24      0.44 o 
   6  -6   6        0.18        0.02      0.52 o 
   7  -6   6        0.54        0.74      0.64 o 
  -4  -5   6        1.94        2.07      0.96 o 
  -3  -5   6        5.74        4.09      1.06 o 
  -2  -5   6       12.89       11.92      1.48 o 
  -1  -5   6        3.84        3.93      0.94 o 
   0  -5   6        0.44       -0.12      0.44 o 
   1  -5   6       26.46       28.25      1.22 o 
   2  -5   6        0.37        0.42      0.24 o 
   3  -5   6        3.72        3.05      0.60 o 
   4  -5   6        6.57        6.94      0.86 o 
   5  -5   6        0.01       -0.32      0.40 o 
   6  -5   6        3.20        3.67      0.86 o 
   7  -5   6        0.08        0.21      0.41 o 
  -5  -4   6        0.10        1.93      0.94 o 
  -4  -4   6        0.97        0.16      0.70 o 
  -3  -4   6       21.27       21.85      1.83 o 
  -2  -4   6        3.37        3.29      0.88 o 
  -1  -4   6       56.67       48.59      2.33 o 
   0  -4   6       23.61       22.33      0.85 o 
   1  -4   6      198.47      203.02      4.07 o 
   2  -4   6      130.94      123.36      2.13 o 
   3  -4   6       66.97       61.95      2.09 o 
   4  -4   6       10.85       13.40      1.10 o 
   5  -4   6        3.85        3.88      0.56 o 
   6  -4   6       16.73       16.49      0.97 o 
   7  -4   6        0.01       -0.05      0.63 o 
  -5  -3   6        4.01        4.19      1.22 o 
  -4  -3   6        9.16        7.40      1.28 o 
  -3  -3   6        0.39       -0.28      0.46 o 
  -2  -3   6        1.58        2.09      0.66 o 
  -1  -3   6        2.72        3.63      0.57 o 
   0  -3   6       11.77       10.19      0.74 o 
   1  -3   6       38.05       40.26      1.44 o 
   2  -3   6       76.91       64.30      1.93 o 
   3  -3   6       42.84       41.45      1.62 o 
   4  -3   6       16.61       18.30      0.89 o 
   5  -3   6        8.28        6.94      0.65 o 
   6  -3   6        1.03        1.35      0.45 o 
   7  -3   6        1.14        1.49      0.50 o 
  -6  -2   6        0.49        0.78      0.90 o 
  -5  -2   6        1.13        0.60      0.70 o 
  -4  -2   6       32.78       31.74      1.97 o 
  -3  -2   6       24.58       21.43      0.95 o 
  -2  -2   6      147.69      147.45      4.15 o 
  -1  -2   6        5.41        6.28      0.48 o 
   0  -2   6      207.74      201.21      3.95 o 
   1  -2   6        8.87        6.76      0.62 o 
   2  -2   6      143.57      136.46      3.11 o 
   3  -2   6        2.58        2.65      0.34 o 
   4  -2   6        0.86        0.76      0.32 o 
   5  -2   6        8.44        6.55      0.63 o 
   6  -2   6        1.28        1.38      0.45 o 
   7  -2   6        6.41        5.19      0.74 o 
  -7  -1   6        0.80        0.58      0.92 o 
  -6  -1   6        3.20        1.38      0.86 o 
  -5  -1   6        0.09       -0.42      0.50 o 
  -4  -1   6       13.30       14.25      0.87 o 
  -3  -1   6       97.50       92.57      1.99 o 
  -2  -1   6        1.37        1.99      0.33 o 
  -1  -1   6      128.90      146.57      3.29 o 
   0  -1   6       23.64       21.12      1.02 o 
   1  -1   6      500.74      519.51      8.59 o 
   2  -1   6       62.73       59.72      1.83 o 
   3  -1   6      540.61      567.22      6.90 o 
   4  -1   6        7.87        9.33      0.68 o 
   5  -1   6      206.19      204.84      3.45 o 
   6  -1   6       11.41        9.80      0.81 o 
   7  -1   6       65.38       64.84      3.21 o 
  -7   0   6        4.54        3.35      1.10 o 
  -6   0   6        0.89        1.22      0.76 o 
  -5   0   6       56.42       59.89      1.77 o 
  -4   0   6        0.24        0.44      0.34 o 
  -3   0   6      518.10      571.15      7.09 o 
  -2   0   6       12.96       19.09      0.80 o 
  -1   0   6      943.41     1090.47     16.95 o 
   0   0   6      150.08      179.63      3.81 o 
   1   0   6     1517.63     1642.17     17.44 o 
   2   0   6      238.84      269.26      3.72 o 
   3   0   6      346.83      356.05      4.79 o 
   4   0   6       42.62       40.14      1.51 o 
   5   0   6       60.79       57.74      1.65 o 
   6   0   6       28.67       25.28      2.01 o 
  -7   1   6       24.16       27.08      2.03 o 
  -6   1   6       19.81       17.95      1.09 o 
  -5   1   6      120.06      127.71      2.66 o 
  -4   1   6      116.69      118.44      2.37 o 
  -3   1   6        3.12        5.25      0.48 o 
  -2   1   6      121.51      117.82      3.19 o 
  -1   1   6        3.21        2.31      0.46 o 
   0   1   6      199.59      197.08      4.19 o 
   1   1   6       84.99       80.94      1.24 o 
   2   1   6        1.72        1.98      0.23 o 
   3   1   6       70.90       78.03      2.24 o 
   4   1   6        0.66        0.26      0.30 o 
   5   1   6        3.81        2.79      0.92 o 
   6   1   6        0.13        0.40      0.82 o 
  -7   2   6        0.32       -0.24      0.54 o 
  -6   2   6       16.38       12.66      1.40 o 
  -5   2   6       12.71       12.88      1.30 o 
  -4   2   6       10.55        9.18      0.84 o 
  -3   2   6       88.90       85.02      1.75 o 
  -2   2   6       29.06       31.14      1.56 o 
  -1   2   6        0.54        2.13      0.65 o 
   0   2   6       15.43       14.81      0.78 o 
   1   2   6       25.21       26.19      0.91 o 
   2   2   6        7.91        9.64      0.45 o 
   3   2   6        0.00        0.28      0.25 o 
   4   2   6       12.97       14.68      1.50 o 
   5   2   6        0.11        0.16      0.70 o 
  -8   3   6        1.71        1.38      1.00 o 
  -7   3   6        0.02       -0.02      0.70 o 
  -6   3   6        4.30        4.47      1.04 o 
  -5   3   6        1.04        0.92      0.60 o 
  -4   3   6       80.82       81.31      3.07 o 
  -3   3   6       35.21       35.41      1.51 o 
  -2   3   6      320.42      327.83      8.46 o 
  -1   3   6        0.34        0.48      0.21 o 
   0   3   6      108.99      104.16      1.58 o 
   1   3   6        9.23        8.71      0.47 o 
   2   3   6       68.93       65.72      1.31 o 
   3   3   6        0.10        0.20      0.56 o 
   4   3   6        0.32        1.06      0.78 o 
   5   3   6        2.23        2.85      1.10 o 
  -8   4   6        0.34       -0.54      0.74 o 
  -7   4   6        8.43        9.11      1.46 o 
  -6   4   6        2.29        1.83      0.86 o 
  -5   4   6       17.10       16.47      1.62 o 
  -4   4   6        0.16        0.05      0.30 o 
  -3   4   6       13.42       14.24      0.80 o 
  -2   4   6       57.32       55.98      1.50 o 
  -1   4   6       55.96       47.88      2.67 o 
   0   4   6       36.36       37.36      0.95 o 
   1   4   6        1.05        1.26      0.29 o 
   2   4   6       16.46       16.73      1.27 o 
   3   4   6        0.13       -0.18      0.66 o 
   4   4   6        5.66        6.88      1.38 o 
  -7   5   6        0.00       -0.16      0.82 o 
  -6   5   6        6.32        5.44      1.20 o 
  -5   5   6       30.42       32.68      3.13 o 
  -4   5   6       20.73       20.23      1.01 o 
  -3   5   6       19.41       22.12      1.02 o 
  -2   5   6       12.28       12.13      1.14 o 
  -1   5   6       52.25       55.86      1.59 o 
   0   5   6        1.03        1.26      0.56 o 
   1   5   6       37.47       41.53      1.99 o 
   2   5   6        0.09        0.96      0.64 o 
   3   5   6        6.93        8.10      1.38 o 
  -7   6   6       17.24       20.16      2.11 o 
  -6   6   6        1.00        0.76      0.48 o 
  -5   6   6       33.91       33.56      1.90 o 
  -4   6   6        5.20        3.55      0.57 o 
  -3   6   6       52.28       48.26      1.59 o 
  -2   6   6       40.58       37.01      2.46 o 
  -1   6   6      130.20      127.49      3.75 o 
   0   6   6       27.60       28.29      1.79 o 
   1   6   6       40.21       42.71      2.25 o 
  -6   7   6        1.48        1.17      0.55 o 
  -5   7   6       11.49        9.49      1.22 o 
  -4   7   6       16.74       12.76      0.94 o 
  -3   7   6       36.64       33.87      2.07 o 
  -2   7   6       23.22       17.31      1.48 o 
  -1   7   6        5.28        3.17      0.90 o 
   0   7   6       15.78       13.70      1.50 o 
  -5   8   6        7.96        8.60      1.37 o 
  -4   8   6        0.06       -0.09      0.44 o 
  -3   8   6       13.49       15.51      1.52 o 
  -2   8   6        7.53       11.43      1.38 o 
   1  -8   7        0.50       -0.52      0.74 o 
   2  -8   7        0.00       -0.50      0.64 o 
   5  -8   7        0.00        0.48      0.62 o 
  -1  -7   7        1.39       -0.06      0.76 o 
   0  -7   7        1.35        2.01      0.92 o 
   1  -7   7        0.97        1.81      0.84 o 
   2  -7   7        0.58        1.44      0.74 o 
   4  -7   7        2.26        2.21      0.66 o 
   5  -7   7       14.27       12.24      1.32 o 
   6  -7   7        9.77        9.05      1.26 o 
  -2  -6   7        3.62        3.17      1.10 o 
  -1  -6   7        8.02        5.96      1.22 o 
   0  -6   7       20.30       21.73      1.79 o 
   1  -6   7       36.31       28.69      1.91 o 
   2  -6   7        2.61        3.71      0.62 o 
   3  -6   7       55.77       50.53      2.01 o 
   4  -6   7        4.74        5.36      0.84 o 
   5  -6   7       32.77       36.49      1.99 o 
   6  -6   7        1.24        1.20      0.68 o 
   7  -6   7        6.29        5.22      1.10 o 
  -4  -5   7        0.07        0.20      0.84 o 
  -3  -5   7       17.12       17.07      1.85 o 
  -2  -5   7        0.20       -0.36      0.54 o 
  -1  -5   7       25.05       24.58      1.87 o 
   0  -5   7       21.53       20.84      1.64 o 
   1  -5   7       10.98       12.44      0.92 o 
   2  -5   7        6.89        5.84      0.76 o 
   3  -5   7        2.17        1.95      0.54 o 
   4  -5   7        0.83        2.13      0.62 o 
   5  -5   7        0.07       -0.08      0.42 o 
   6  -5   7        0.61        0.20      0.56 o 
   7  -5   7        0.55        0.40      0.66 o 
  -4  -4   7        1.25        1.30      0.88 o 
  -2  -4   7        5.10        5.68      1.16 o 
  -1  -4   7        7.12        4.31      0.94 o 
   0  -4   7        5.87        7.70      0.59 o 
   1  -4   7        6.82        7.04      0.70 o 
   2  -4   7       33.94       32.98      1.48 o 
   3  -4   7       52.18       53.99      1.44 o 
   4  -4   7        4.48        2.31      0.58 o 
   5  -4   7       34.69       33.16      1.77 o 
   6  -4   7        0.00       -0.04      0.35 o 
   7  -4   7       10.08       12.11      0.99 o 
  -5  -3   7       51.36       56.21      3.07 o 
  -4  -3   7        8.65        6.94      1.32 o 
  -3  -3   7       11.44       10.51      1.34 o 
  -2  -3   7        6.78        3.93      0.94 o 
  -1  -3   7        4.09        3.70      0.47 o 
   0  -3   7        0.02       -0.28      0.28 o 
   1  -3   7        0.76        1.46      0.42 o 
   2  -3   7       34.16       33.18      1.44 o 
   3  -3   7       11.14        8.51      0.82 o 
   4  -3   7        1.27        2.25      0.51 o 
   5  -3   7        2.65        2.71      0.50 o 
   6  -3   7        1.91        1.91      0.49 o 
   7  -3   7        3.36        2.46      0.60 o 
  -6  -2   7        0.30        0.06      0.88 o 
  -5  -2   7        4.02        2.83      1.00 o 
  -4  -2   7        9.49        8.95      1.30 o 
  -3  -2   7        2.43        2.60      0.68 o 
  -2  -2   7        0.49        1.31      0.38 o 
  -1  -2   7       76.36       78.86      2.31 o 
   0  -2   7       27.40       23.93      1.18 o 
   1  -2   7       44.67       54.41      1.79 o 
   2  -2   7        7.19        6.88      0.72 o 
   3  -2   7       27.79       26.90      1.34 o 
   4  -2   7       45.18       43.91      1.36 o 
   5  -2   7       14.85       13.37      0.85 o 
   6  -2   7        0.94        0.66      0.40 o 
   7  -2   7        2.91        2.10      0.57 o 
  -6  -1   7        0.72        0.32      0.78 o 
  -5  -1   7        3.45        3.99      0.94 o 
  -4  -1   7        9.06       10.53      0.79 o 
  -3  -1   7        5.61        5.51      0.72 o 
  -2  -1   7        0.72        1.18      0.32 o 
  -1  -1   7        0.21        2.75      0.52 o 
   0  -1   7       97.41       91.90      2.51 o 
   1  -1   7       26.66       33.04      1.38 o 
   2  -1   7        0.00        0.18      0.22 o 
   3  -1   7        9.48       10.41      0.66 o 
   4  -1   7        0.39       -0.14      0.26 o 
   5  -1   7        0.00       -0.26      0.31 o 
   6  -1   7        0.25        0.11      0.37 o 
  -7   0   7        2.37        2.39      1.06 o 
  -6   0   7        1.81        3.11      0.94 o 
  -5   0   7       22.63       25.15      1.21 o 
  -4   0   7        0.00        0.24      0.32 o 
  -3   0   7      156.74      153.10      4.74 o 
  -2   0   7        0.38       -0.08      0.34 o 
  -1   0   7       83.26       87.81      2.59 o 
   0   0   7        4.68        3.95      0.58 o 
   1   0   7       26.95       19.28      1.06 o 
   2   0   7       32.72       30.90      1.66 o 
   3   0   7        8.35       10.58      0.68 o 
   4   0   7        4.62        5.88      0.60 o 
   5   0   7       24.44       23.79      1.52 o 
   6   0   7        0.08        0.08      0.68 o 
  -6   1   7        0.52        0.60      0.45 o 
  -5   1   7        1.45        0.85      0.41 o 
  -4   1   7       15.41       14.85      0.83 o 
  -3   1   7       40.11       40.07      1.25 o 
  -2   1   7        3.53        2.71      0.62 o 
  -1   1   7       36.20       34.53      1.62 o 
   0   1   7       12.22       13.78      0.96 o 
   1   1   7       15.49       14.66      0.72 o 
   2   1   7       25.56       23.29      0.65 o 
   3   1   7        1.16        2.27      0.44 o 
   4   1   7        0.88        1.38      0.43 o 
   5   1   7        0.87        0.74      0.72 o 
  -7   2   7        0.00        0.34      0.76 o 
  -6   2   7        1.47        1.14      0.66 o 
  -5   2   7        0.01        0.60      0.56 o 
  -4   2   7        1.08        0.70      0.56 o 
  -3   2   7        1.52        0.60      0.37 o 
  -2   2   7        9.30       11.98      1.02 o 
  -1   2   7       21.83       18.90      1.57 o 
   0   2   7       18.17       20.36      0.77 o 
   1   2   7        1.54        1.93      0.50 o 
   2   2   7        0.53        0.68      0.21 o 
   3   2   7        1.40        1.61      0.45 o 
   4   2   7       10.76       11.09      1.40 o 
   5   2   7        2.71        2.43      1.02 o 
  -7   3   7       82.84       88.79      3.81 o 
  -6   3   7      135.41      138.28      4.67 o 
  -5   3   7       55.11       59.10      2.81 o 
  -4   3   7      205.42      207.11      5.48 o 
  -3   3   7       52.97       49.65      2.35 o 
  -2   3   7      249.06      243.75      3.70 o 
  -1   3   7        2.27        1.75      0.36 o 
   0   3   7        3.10        3.05      0.33 o 
   1   3   7        4.37        4.31      0.39 o 
   2   3   7        5.17        5.28      0.69 o 
   3   3   7        0.04       -0.06      0.64 o 
   4   3   7        1.18        0.32      0.80 o 
  -7   4   7       32.21       29.23      2.27 o 
  -6   4   7       36.92       39.68      2.57 o 
  -5   4   7       33.81       37.96      2.35 o 
  -4   4   7       30.88       34.93      2.15 o 
  -3   4   7       69.62       66.68      1.76 o 
  -2   4   7        0.00       -0.05      0.93 o 
  -1   4   7       14.89       16.60      1.41 o 
   0   4   7        0.98        0.39      0.33 o 
   1   4   7       15.31       16.73      0.75 o 
   2   4   7        5.54        7.70      1.12 o 
   3   4   7        2.95        3.75      1.04 o 
  -7   5   7        1.15        2.67      1.08 o 
  -6   5   7        3.59        4.21      1.14 o 
  -5   5   7        9.34        7.58      1.28 o 
  -4   5   7        1.90        1.77      0.46 o 
  -3   5   7        0.24       -0.02      0.34 o 
  -2   5   7        3.66        4.73      0.59 o 
  -1   5   7        1.43        0.83      0.39 o 
   0   5   7        8.14        4.71      0.84 o 
   1   5   7        0.61        0.90      0.60 o 
  -7   6   7        0.03       -0.82      0.70 o 
  -6   6   7        2.43        1.93      0.96 o 
  -5   6   7        0.39       -0.06      0.40 o 
  -4   6   7       10.96       12.81      2.86 o 
  -3   6   7        0.14        0.21      0.39 o 
  -2   6   7        0.00       -0.23      0.38 o 
  -1   6   7       13.06       12.48      1.24 o 
   0   6   7        0.65        0.44      0.62 o 
   1   6   7        0.34        0.76      0.72 o 
  -6   7   7        3.05        2.07      0.71 o 
  -5   7   7        8.19        8.53      0.87 o 
  -4   7   7        9.58        8.22      0.84 o 
  -3   7   7       15.97       15.68      1.06 o 
  -2   7   7        7.92        9.09      1.18 o 
  -1   7   7        3.92        3.59      0.96 o 
   1  -8   8        1.41        1.32      0.92 o 
   2  -8   8        0.00        0.28      0.76 o 
   3  -8   8        1.11        1.83      0.82 o 
  -1  -7   8        0.36       -0.54      0.80 o 
   0  -7   8        7.16        5.70      1.30 o 
   1  -7   8        1.77        2.13      0.88 o 
   2  -7   8       17.71       16.95      1.65 o 
   3  -7   8        0.92        0.52      0.50 o 
   4  -7   8       12.87       14.47      0.89 o 
   5  -7   8        2.24        1.87      0.72 o 
   6  -7   8        5.19        8.83      1.28 o 
  -2  -6   8        0.90        1.10      0.88 o 
  -1  -6   8        4.25        3.25      1.06 o 
   0  -6   8        2.20        2.69      0.88 o 
   1  -6   8        2.90        2.91      0.88 o 
   2  -6   8        8.35        8.06      0.88 o 
   3  -6   8        0.02       -0.36      0.38 o 
   4  -6   8        2.16        1.97      0.70 o 
   5  -6   8        0.52        0.70      0.58 o 
   6  -6   8        1.65        1.95      0.78 o 
  -3  -5   8        6.08        5.42      1.28 o 
  -2  -5   8        0.02       -0.76      0.62 o 
  -1  -5   8        7.15        8.41      1.30 o 
   0  -5   8        2.45        2.05      0.80 o 
   1  -5   8        3.26        4.69      0.68 o 
   2  -5   8        5.53        5.18      0.72 o 
   3  -5   8       25.11       20.28      1.26 o 
   4  -5   8       15.86       16.33      0.89 o 
   5  -5   8       47.76       46.12      2.19 o 
   6  -5   8        3.00        2.53      0.80 o 
  -4  -4   8       11.56       11.84      1.65 o 
  -3  -4   8      146.17      144.28      4.91 o 
  -2  -4   8       29.94       38.60      2.37 o 
  -1  -4   8      576.33      598.71     11.72 o 
   0  -4   8       10.25       15.19      1.18 o 
   1  -4   8     1013.24     1058.05     16.67 o 
   2  -4   8       14.81       16.05      1.22 o 
   3  -4   8      744.72      637.53     11.03 o 
   4  -4   8        6.73        6.20      0.88 o 
   5  -4   8      232.97      259.69      4.24 o 
   6  -4   8        1.30        2.25      0.82 o 
   7  -4   8       58.75       69.43      3.18 o 
  -5  -3   8      262.36      288.62      7.72 o 
  -4  -3   8        2.91        2.25      1.04 o 
  -3  -3   8      681.65      719.42     13.74 o 
  -2  -3   8       21.45       20.02      1.83 o 
  -1  -3   8      753.43      795.93     10.56 o 
   0  -3   8        0.69        1.28      0.50 o 
   1  -3   8      484.04      510.20      8.89 o 
   2  -3   8       10.70       10.93      0.96 o 
   3  -3   8       67.26       65.70      2.27 o 
   4  -3   8        1.40        0.76      0.46 o 
   5  -3   8       18.06       16.96      0.96 o 
   6  -3   8        0.42       -0.22      0.37 o 
  -5  -2   8       35.81       35.17      2.39 o 
  -4  -2   8        0.40        0.68      0.68 o 
  -3  -2   8        7.02        7.61      0.74 o 
  -2  -2   8       15.83       15.64      1.28 o 
  -1  -2   8       16.72       15.61      1.14 o 
   0  -2   8       57.25       53.76      1.93 o 
   1  -2   8       35.29       38.24      1.62 o 
   2  -2   8        1.33        1.40      0.44 o 
   3  -2   8       15.44       14.93      1.08 o 
   4  -2   8       13.50       11.51      0.80 o 
   5  -2   8        0.92        0.46      0.38 o 
   6  -2   8        0.57        0.56      0.40 o 
  -6  -1   8        1.88        0.74      0.80 o 
  -5  -1   8        6.77        5.18      1.10 o 
  -4  -1   8        0.74        0.36      0.71 o 
  -3  -1   8       76.73       75.83      1.98 o 
  -2  -1   8       24.77       27.45      1.12 o 
  -1  -1   8       80.33       85.68      2.65 o 
   0  -1   8        1.44        1.20      0.44 o 
   1  -1   8       87.24       78.00      2.39 o 
   2  -1   8       44.96       40.18      1.67 o 
   3  -1   8        1.47        0.40      0.30 o 
   4  -1   8       26.13       26.32      1.10 o 
   5  -1   8        0.07       -0.24      0.32 o 
   6  -1   8        3.02        2.54      0.58 o 
  -6   0   8        2.08        3.29      0.94 o 
  -5   0   8        0.05        0.14      0.40 o 
  -4   0   8        3.34        3.37      0.61 o 
  -3   0   8        0.27        0.85      0.33 o 
  -2   0   8       14.05       11.39      1.10 o 
  -1   0   8       39.95       37.55      1.73 o 
   0   0   8       21.81       18.76      1.20 o 
   1   0   8       56.84       68.77      2.29 o 
   2   0   8       52.03       51.39      2.51 o 
   3   0   8       14.27       15.67      0.84 o 
   4   0   8        0.04       -0.01      0.30 o 
   5   0   8        0.75        0.33      0.87 o 
   6   0   8        1.28        0.82      0.82 o 
  -6   1   8        0.36        0.40      0.70 o 
  -5   1   8        0.40       -0.14      0.38 o 
  -4   1   8        4.26        3.71      0.55 o 
  -3   1   8       10.97       10.05      1.30 o 
  -2   1   8       27.52       29.43      1.65 o 
  -1   1   8        0.01        0.50      0.44 o 
   0   1   8        1.24        1.46      0.50 o 
   1   1   8        0.00        0.38      0.40 o 
   2   1   8       10.08        8.87      0.86 o 
   3   1   8        0.66        0.12      0.32 o 
   4   1   8        2.33        2.56      0.98 o 
   5   1   8       17.03       16.45      1.75 o 
  -7   2   8        0.00       -0.06      0.72 o 
  -6   2   8        3.60        3.19      0.98 o 
  -5   2   8        0.54       -0.10      0.52 o 
  -4   2   8        0.62        0.82      0.60 o 
  -3   2   8       31.37       31.20      1.87 o 
  -2   2   8        0.02       -0.48      0.32 o 
  -1   2   8      145.25      148.27      4.07 o 
   0   2   8        4.51        4.81      0.57 o 
   1   2   8      307.67      303.95      3.49 o 
   2   2   8       81.63       85.54      2.32 o 
   3   2   8      279.15      292.84      4.68 o 
   4   2   8       25.53       22.33      1.89 o 
  -7   3   8      136.22      132.52      4.85 o 
  -6   3   8       11.23       10.73      1.52 o 
  -5   3   8      640.47      666.55     13.00 o 
  -4   3   8      159.24      162.82      4.92 o 
  -3   3   8     1290.64     1290.64     21.43 o 
  -2   3   8      254.47      243.44      3.80 o 
  -1   3   8     1328.53     1314.16     14.72 o 
   0   3   8      524.88      519.62      5.40 o 
   1   3   8      665.07      670.20      6.72 o 
   2   3   8      157.37      169.61      3.27 o 
   3   3   8      176.37      182.48      5.18 o 
   4   3   8       44.14       43.61      2.67 o 
  -7   4   8      216.39      226.97      6.82 o 
  -6   4   8      123.78      137.60      4.94 o 
  -5   4   8      329.39      315.74      7.80 o 
  -4   4   8      121.63      112.84      4.05 o 
  -3   4   8      219.24      218.44      5.55 o 
  -2   4   8      106.69      112.33      2.42 o 
  -1   4   8      106.74       98.98      2.24 o 
   0   4   8       30.35       30.87      1.43 o 
   1   4   8       24.94       23.30      1.13 o 
   2   4   8        0.10        0.46      0.70 o 
   3   4   8        0.49        0.72      0.86 o 
  -7   5   8        1.99        0.58      0.92 o 
  -6   5   8        3.03        3.27      1.04 o 
  -5   5   8        5.94        7.34      1.32 o 
  -4   5   8       37.99       41.47      1.49 o 
  -3   5   8       13.94       14.02      0.92 o 
  -2   5   8       17.68       15.76      1.55 o 
  -1   5   8        9.75       10.64      0.84 o 
   0   5   8       45.59       45.86      2.07 o 
   1   5   8       10.75       10.67      1.16 o 
  -6   6   8        4.00        1.99      0.98 o 
  -5   6   8       11.97       10.68      1.88 o 
  -4   6   8        0.05        0.14      0.49 o 
  -3   6   8        2.81        2.94      0.82 o 
  -2   6   8        5.92        4.10      0.64 o 
  -1   6   8        1.44        1.95      0.74 o 
   0   6   8        2.96        3.53      0.92 o 
  -5   7   8        4.48        5.40      1.25 o 
  -4   7   8        3.46        3.20      0.67 o 
  -3   7   8        5.98        5.45      0.76 o 
  -2   7   8        0.05        0.44      0.64 o 
   0  -7   9        2.51        2.57      1.10 o 
   1  -7   9        8.94        9.33      1.48 o 
   2  -7   9        1.86        2.15      0.84 o 
   3  -7   9       12.99       14.93      1.20 o 
   4  -7   9        0.00        0.24      0.52 o 
   5  -7   9        2.06        1.16      0.68 o 
  -2  -6   9        0.11        0.02      0.82 o 
  -1  -6   9        0.24        0.74      0.84 o 
   0  -6   9        0.21        0.28      0.66 o 
   1  -6   9        0.05        0.44      0.64 o 
   2  -6   9        0.67        0.34      0.50 o 
   3  -6   9        0.28        0.08      0.46 o 
   4  -6   9        2.26        2.11      0.66 o 
   5  -6   9        4.80        6.00      1.00 o 
   6  -6   9        1.70        2.05      0.57 o 
  -3  -5   9        5.29        7.46      1.46 o 
  -2  -5   9        7.81        6.24      1.34 o 
  -1  -5   9       33.42       39.34      2.47 o 
   0  -5   9        5.29        6.64      1.18 o 
   1  -5   9       27.71       30.33      1.56 o 
   2  -5   9        3.69        4.13      0.74 o 
   3  -5   9       27.78       30.19      1.62 o 
   4  -5   9        0.89        0.46      0.54 o 
   5  -5   9        1.73        1.56      0.72 o 
   6  -5   9       14.74       13.02      1.38 o 
  -4  -4   9        0.36        1.02      0.88 o 
  -3  -4   9        1.97        1.62      0.92 o 
  -2  -4   9       12.69       10.71      1.50 o 
  -1  -4   9       16.15       16.53      1.67 o 
   0  -4   9      135.26      153.07      3.85 o 
   1  -4   9      172.80      197.30      4.53 o 
   2  -4   9      152.71      177.58      4.27 o 
   3  -4   9      373.12      409.45      7.94 o 
   4  -4   9      148.60      157.60      4.21 o 
   5  -4   9      370.38      388.73      7.96 o 
   6  -4   9       47.40       55.97      2.59 o 
  -4  -3   9       20.04       20.86      2.01 o 
  -3  -3   9      214.36      234.40      6.42 o 
  -2  -3   9      110.09      117.24      4.13 o 
  -1  -3   9      699.59      777.51      9.67 o 
   0  -3   9       39.08       43.21      1.95 o 
   1  -3   9      640.18      675.54     11.52 o 
   2  -3   9       31.85       31.03      1.67 o 
   3  -3   9      435.55      468.89      8.75 o 
   4  -3   9       12.18       10.77      1.16 o 
   5  -3   9       84.97       90.07      3.11 o 
   6  -3   9        1.03        1.18      0.53 o 
  -5  -2   9       43.67       42.99      2.67 o 
  -4  -2   9        1.15        0.52      0.70 o 
  -3  -2   9       35.77       32.31      1.38 o 
  -2  -2   9        0.66        0.72      0.66 o 
  -1  -2   9        0.13       -0.60      0.40 o 
   0  -2   9        0.31       -0.02      0.48 o 
   1  -2   9        9.90        9.59      0.94 o 
   2  -2   9       11.10       10.33      0.98 o 
   3  -2   9        9.09        6.10      0.82 o 
   4  -2   9        0.15       -0.22      0.42 o 
   5  -2   9        6.92        6.33      1.21 o 
   6  -2   9        0.07        0.13      0.42 o 
  -6  -1   9        0.22        0.06      0.78 o 
  -5  -1   9        1.70        1.62      0.90 o 
  -4  -1   9        4.68        4.92      0.92 o 
  -3  -1   9        0.40        0.34      0.39 o 
  -2  -1   9       19.20       21.97      1.09 o 
  -1  -1   9        0.01        0.34      0.50 o 
   0  -1   9        3.68        6.76      0.88 o 
   1  -1   9       18.71       15.59      1.18 o 
   2  -1   9       42.00       38.36      1.75 o 
   3  -1   9        0.14        0.82      0.44 o 
   4  -1   9       19.99       19.56      1.03 o 
   5  -1   9        1.74        1.70      0.47 o 
  -6   0   9        0.57        1.46      0.88 o 
  -5   0   9        9.03        9.78      1.49 o 
  -4   0   9       35.64       36.75      2.19 o 
  -3   0   9       28.37       27.24      1.28 o 
  -2   0   9       83.33       74.77      2.77 o 
  -1   0   9       37.23       35.47      1.83 o 
   0   0   9       47.66       39.40      1.87 o 
   1   0   9        8.37        5.16      0.80 o 
   2   0   9       48.13       49.39      2.05 o 
   3   0   9        0.95        0.28      0.33 o 
   4   0   9        1.21        0.37      0.48 o 
   5   0   9        0.06       -0.17      0.35 o 
  -6   1   9        0.16       -0.06      0.74 o 
  -5   1   9        0.29        0.42      0.66 o 
  -4   1   9        9.81        9.50      0.96 o 
  -3   1   9        7.92        5.93      0.63 o 
  -2   1   9        8.30       10.07      1.14 o 
  -1   1   9       12.43       11.52      1.18 o 
   0   1   9        5.72        7.88      0.96 o 
   1   1   9       46.53       43.13      2.01 o 
   2   1   9        0.34        0.34      0.32 o 
   3   1   9        5.61        5.43      0.66 o 
   4   1   9        1.84        2.22      0.56 o 
   5   1   9        2.19        2.63      0.98 o 
  -6   2   9        0.02        0.26      0.74 o 
  -5   2   9       23.17       18.98      1.75 o 
  -4   2   9       11.14       16.11      1.56 o 
  -3   2   9       49.23       46.16      2.39 o 
  -2   2   9       24.35       23.29      1.64 o 
  -1   2   9       38.80       36.27      2.01 o 
   0   2   9       19.24       23.39      1.58 o 
   1   2   9        3.68        4.36      0.59 o 
   2   2   9       47.57       52.74      1.70 o 
   3   2   9       43.10       52.85      1.98 o 
   4   2   9        2.47        2.11      0.98 o 
  -6   3   9       16.24       17.01      1.81 o 
  -5   3   9        4.42        4.79      1.14 o 
  -4   3   9       83.51       77.44      3.35 o 
  -3   3   9      116.80      105.68      3.81 o 
  -2   3   9       20.06       19.74      1.65 o 
  -1   3   9      372.37      350.33      5.00 o 
   0   3   9       25.11       25.82      1.10 o 
   1   3   9      437.17      467.48      5.14 o 
   2   3   9        0.57        1.46      0.58 o 
   3   3   9      190.05      213.59      5.80 o 
  -6   4   9        4.32        6.92      1.38 o 
  -5   4   9       77.68       77.64      3.57 o 
  -4   4   9        4.54        7.56      1.32 o 
  -3   4   9      106.45      108.29      3.99 o 
  -2   4   9       10.14       10.90      0.80 o 
  -1   4   9       69.39       72.96      1.94 o 
   0   4   9        1.27        1.44      0.50 o 
   1   4   9        8.56        8.21      1.13 o 
  -6   5   9        0.01        0.64      0.82 o 
  -5   5   9       14.92       20.74      2.05 o 
  -4   5   9        0.02       -0.22      0.70 o 
  -3   5   9       33.13       39.82      1.52 o 
  -2   5   9       20.90       21.39      1.15 o 
  -1   5   9       38.29       40.43      1.53 o 
   0   5   9        1.35        1.75      0.70 o 
  -5   6   9        0.13        0.56      0.72 o 
  -4   6   9        0.55        1.04      0.52 o 
  -3   6   9        0.71        0.98      1.11 o 
  -2   6   9       10.49       13.89      1.04 o 
  -1   6   9        0.27        0.06      0.60 o 
   1  -7  10        3.30        2.25      1.00 o 
   2  -7  10        0.27        0.40      0.72 o 
   4  -7  10        0.01       -0.58      0.52 o 
  -1  -6  10        0.11       -0.52      0.78 o 
   0  -6  10        0.01       -0.93      0.62 o 
   1  -6  10        0.83        0.56      0.72 o 
   2  -6  10        0.32        0.18      0.56 o 
   3  -6  10        6.38        4.61      0.88 o 
   4  -6  10        0.02        0.02      0.50 o 
   5  -6  10        1.31        1.12      0.70 o 
  -2  -5  10        0.64        1.71      1.00 o 
  -1  -5  10        0.57        1.40      0.88 o 
   0  -5  10        2.09        1.52      0.84 o 
   1  -5  10       16.11       19.44      1.38 o 
   2  -5  10       11.66       12.00      1.12 o 
   3  -5  10        5.77        5.96      0.92 o 
   4  -5  10       18.26       17.95      1.38 o 
   5  -5  10        9.82        8.67      1.18 o 
  -3  -4  10        0.79       -0.02      0.90 o 
  -2  -4  10       20.99       20.86      2.01 o 
  -1  -4  10        8.46        9.45      1.44 o 
   0  -4  10       58.30       69.23      2.57 o 
   1  -4  10       10.06        9.77      1.04 o 
   2  -4  10       15.43       16.61      1.28 o 
   3  -4  10        0.00       -0.22      0.46 o 
   4  -4  10        0.76        1.00      0.62 o 
   5  -4  10        1.44        1.81      0.80 o 
  -4  -3  10        0.73        0.86      0.90 o 
  -3  -3  10        1.57        0.52      0.68 o 
  -2  -3  10        8.50        8.23      1.36 o 
  -1  -3  10        2.06       -0.43      1.81 o 
   0  -3  10        0.68        1.50      0.64 o 
   1  -3  10       34.80       38.86      1.85 o 
   2  -3  10        0.07       -0.72      0.48 o 
   3  -3  10       16.81       15.99      1.32 o 
   4  -3  10        0.12       -0.66      0.44 o 
   5  -3  10       22.30       22.27      1.62 o 
  -5  -2  10        1.56        1.24      1.04 o 
  -4  -2  10        3.05        4.87      1.24 o 
  -3  -2  10        0.04        1.06      0.72 o 
  -2  -2  10       15.27       16.36      1.06 o 
  -1  -2  10        0.21       -0.16      0.48 o 
   0  -2  10       10.04        9.49      1.06 o 
   1  -2  10       17.52       18.68      1.38 o 
   2  -2  10       12.76       11.43      1.14 o 
   3  -2  10       32.26       31.14      1.71 o 
   4  -2  10        0.27        0.08      0.48 o 
   5  -2  10        5.74        4.52      0.67 o 
  -5  -1  10        8.80        9.29      1.48 o 
  -4  -1  10        4.92        6.50      0.81 o 
  -3  -1  10       49.20       47.05      1.70 o 
  -2  -1  10       18.92       22.80      1.63 o 
  -1  -1  10       14.99        8.16      1.04 o 
   0  -1  10       10.61       13.42      1.20 o 
   1  -1  10       20.80       15.59      1.28 o 
   2  -1  10       16.57       16.09      1.28 o 
   3  -1  10        2.68        5.34      0.90 o 
   4  -1  10        3.27        3.56      0.60 o 
   5  -1  10        0.00       -0.28      0.38 o 
  -5   0  10       20.80       20.99      1.28 o 
  -4   0  10       13.27       14.02      1.43 o 
  -3   0  10        0.00        0.65      0.41 o 
  -2   0  10       14.21       16.73      1.46 o 
  -1   0  10        3.48        3.89      0.84 o 
   0   0  10        0.05        0.14      0.42 o 
   1   0  10       14.73       16.77      1.32 o 
   2   0  10        1.30        1.71      0.60 o 
   3   0  10        9.31        9.80      0.98 o 
   4   0  10        0.13        0.04      0.37 o 
   5   0  10        0.05       -0.16      0.43 o 
  -6   1  10        0.05       -0.58      0.68 o 
  -5   1  10        7.45        9.05      1.36 o 
  -4   1  10        6.76        8.81      1.32 o 
  -3   1  10        6.29        5.36      0.68 o 
  -2   1  10        0.23       -0.18      0.54 o 
  -1   1  10       29.31       28.71      1.79 o 
   0   1  10       11.87        9.93      1.14 o 
   1   1  10        2.54        3.11      0.78 o 
   2   1  10        1.89        2.83      0.80 o 
   3   1  10       19.63       19.82      1.38 o 
   4   1  10        0.08        0.43      0.48 o 
  -6   2  10        0.28       -0.62      0.66 o 
  -5   2  10        0.13        0.80      0.68 o 
  -4   2  10        0.80        2.57      0.90 o 
  -3   2  10        3.72        4.01      1.00 o 
  -2   2  10        3.73        2.85      0.90 o 
  -1   2  10        4.09        3.17      0.86 o 
   0   2  10        0.22       -0.40      0.44 o 
   1   2  10       28.78       27.52      1.85 o 
   2   2  10        4.37        5.83      0.78 o 
   3   2  10       16.84       17.33      1.17 o 
  -6   3  10        2.67        3.05      1.10 o 
  -5   3  10       12.92       11.41      1.56 o 
  -4   3  10       23.54       29.91      2.17 o 
  -3   3  10       35.19       36.53      2.31 o 
  -2   3  10        0.74        2.33      0.88 o 
  -1   3  10       23.43       19.68      1.67 o 
   0   3  10        3.81        5.01      1.07 o 
   1   3  10       15.30       18.60      1.71 o 
   2   3  10        0.50        0.33      0.55 o 
  -6   4  10        0.19        0.86      0.92 o 
  -5   4  10       20.14       22.73      2.11 o 
  -4   4  10        0.11        1.22      0.80 o 
  -3   4  10       11.32       11.37      1.56 o 
  -2   4  10        0.50        0.84      0.82 o 
  -1   4  10       19.89       20.43      1.09 o 
   0   4  10       10.68       12.93      0.93 o 
   1   4  10        3.43        5.06      1.16 o 
  -5   5  10       11.60       14.14      1.87 o 
  -4   5  10        0.22        0.34      0.72 o 
  -3   5  10       35.10       42.01      1.60 o 
  -2   5  10        3.16        2.27      0.66 o 
  -1   5  10       37.26       48.60      1.74 o 
   0   5  10        2.05        3.35      0.86 o 
  -3   6  10        2.72        5.62      0.79 o 
   0  -6  11       13.74       19.56      2.07 o 
   1  -6  11        8.11        7.58      1.38 o 
   2  -6  11        7.89        9.79      1.14 o 
   3  -6  11        3.03        2.73      0.78 o 
   4  -6  11        1.93        2.47      0.80 o 
  -1  -5  11        2.43        2.43      1.08 o 
   0  -5  11        6.46        7.54      1.40 o 
   1  -5  11        0.21        0.70      0.64 o 
   2  -5  11        8.19        7.74      1.06 o 
   3  -5  11        0.78        0.36      0.54 o 
   4  -5  11        2.79        4.61      0.94 o 
  -3  -4  11        1.74        1.85      1.10 o 
  -2  -4  11        4.39        3.53      1.16 o 
  -1  -4  11        9.37       11.25      1.56 o 
   0  -4  11        0.99        1.32      0.70 o 
   1  -4  11       10.68        8.93      1.10 o 
   2  -4  11        6.08        6.60      1.02 o 
   3  -4  11        0.15       -0.54      0.50 o 
   4  -4  11       12.12       13.14      1.34 o 
   5  -4  11        1.02        1.46      0.74 o 
  -3  -3  11        8.74       11.13      1.62 o 
  -2  -3  11        2.12        2.39      0.88 o 
  -1  -3  11        3.42        3.49      1.05 o 
   0  -3  11       12.56       13.42      1.32 o 
   1  -3  11       25.70       30.27      1.79 o 
   2  -3  11        3.47        3.71      0.82 o 
   3  -3  11        0.08        0.72      0.64 o 
   4  -3  11        2.48        2.15      0.78 o 
   5  -3  11        0.08        0.06      0.58 o 
  -4  -2  11        0.83        1.56      0.96 o 
  -3  -2  11        0.12        0.06      0.68 o 
  -2  -2  11        0.79        1.18      0.51 o 
  -1  -2  11        0.11       -0.75      0.50 o 
   0  -2  11        1.70        2.03      0.72 o 
   1  -2  11        0.30       -0.18      0.50 o 
   2  -2  11        6.58        7.32      1.04 o 
   3  -2  11        0.01       -0.64      0.50 o 
   4  -2  11        8.99        9.99      1.22 o 
   5  -2  11       10.24        8.65      1.16 o 
  -5  -1  11        0.01       -0.38      0.80 o 
  -4  -1  11        4.37        4.44      0.75 o 
  -3  -1  11        0.06       -0.15      0.43 o 
  -2  -1  11       47.43       46.52      1.75 o 
  -1  -1  11       53.03       48.23      2.37 o 
   0  -1  11       24.49       21.73      1.58 o 
   1  -1  11       41.18       29.71      1.79 o 
   2  -1  11       16.46       12.04      1.24 o 
   3  -1  11       83.49       81.07      3.01 o 
   4  -1  11        3.49        2.65      0.80 o 
  -5   0  11       38.98       37.15      2.45 o 
  -4   0  11       14.80       15.45      1.84 o 
  -3   0  11      148.63      143.05      3.21 o 
  -2   0  11       11.91        9.15      1.24 o 
  -1   0  11      132.18      100.59      3.55 o 
   0   0  11        3.47        3.85      0.90 o 
   1   0  11       90.12       79.80      3.07 o 
   2   0  11        3.22        3.49      0.92 o 
   3   0  11       45.35       46.70      2.29 o 
   4   0  11        0.68        0.70      0.76 o 
  -5   1  11       20.05       18.24      1.85 o 
  -4   1  11       16.31       18.24      1.79 o 
  -3   1  11       46.91       42.31      2.43 o 
  -2   1  11        3.80        4.27      1.06 o 
  -1   1  11       15.98       13.56      1.42 o 
   0   1  11        5.77        6.14      1.06 o 
   1   1  11       34.95       35.71      2.07 o 
   2   1  11        0.06       -0.16      0.56 o 
   3   1  11        0.79        1.14      0.55 o 
  -5   2  11        0.08       -0.72      0.68 o 
  -4   2  11        0.32        0.06      0.64 o 
  -3   2  11       16.51       18.64      1.79 o 
  -2   2  11        3.92        3.31      0.96 o 
  -1   2  11       10.64        8.61      1.28 o 
   0   2  11        0.18        0.40      0.68 o 
   1   2  11       10.63        8.61      1.28 o 
   2   2  11        0.01        0.04      0.66 o 
  -5   3  11        5.84        6.04      1.36 o 
  -4   3  11        0.44       -0.08      0.76 o 
  -3   3  11       10.20        9.29      1.48 o 
  -2   3  11        6.98        8.37      1.40 o 
  -1   3  11        0.05        0.06      0.64 o 
   0   3  11        4.59        4.83      1.16 o 
   1   3  11        0.59        0.58      0.84 o 
   2   3  11        1.72        1.71      1.00 o 
  -5   4  11        4.45        5.86      1.40 o 
  -4   4  11        0.60        1.60      0.94 o 
  -3   4  11       17.58       23.39      2.13 o 
  -2   4  11        0.46        2.01      0.96 o 
  -1   4  11        1.62        1.38      0.92 o 
   0   4  11        1.98        2.53      1.01 o 
  -3   5  11        1.33        2.75      1.08 o 
  -2   5  11        0.01       -0.22      0.45 o 
   0  -5  12        1.09        1.69      0.90 o 
   1  -5  12        0.74        0.82      0.76 o 
   2  -5  12        0.71        0.42      0.68 o 
   3  -5  12        1.45        2.37      0.80 o 
  -2  -4  12        0.92        1.83      1.06 o 
  -1  -4  12        0.21        0.12      0.78 o 
   0  -4  12        6.66        8.83      1.26 o 
   1  -4  12        0.53       -0.58      0.60 o 
   2  -4  12        6.26        8.47      1.18 o 
   3  -4  12        0.51        0.16      0.66 o 
   4  -4  12        1.60        1.16      0.74 o 
  -3  -3  12        0.22        1.36      0.96 o 
  -2  -3  12        1.84        1.79      0.92 o 
  -1  -3  12       15.21       17.16      1.21 o 
   0  -3  12        0.32       -0.26      0.62 o 
   1  -3  12        5.60        6.54      1.10 o 
   2  -3  12        1.52        2.81      0.82 o 
   3  -3  12       15.21       18.02      1.50 o 
   4  -3  12        0.39        0.80      0.68 o 
  -3  -2  12        6.03        7.42      1.44 o 
  -2  -2  12        5.53        6.45      1.07 o 
  -1  -2  12        2.74        2.73      0.86 o 
   0  -2  12       16.84       15.21      1.48 o 
   1  -2  12        0.00       -0.24      0.54 o 
   2  -2  12       16.85       17.93      1.52 o 
   3  -2  12        0.13        0.66      0.68 o 
   4  -2  12        2.88        2.19      0.86 o 
  -4  -1  12        2.79        1.85      0.94 o 
  -3  -1  12        5.95        6.01      0.89 o 
  -2  -1  12        7.08        7.79      1.94 o 
  -1  -1  12       36.43       43.65      2.41 o 
   0  -1  12        1.59       -0.66      0.54 o 
   1  -1  12        0.49        0.06      0.56 o 
   2  -1  12        4.94        3.81      0.96 o 
   3  -1  12        0.01        0.34      0.60 o 
  -4   0  12        3.65        3.85      1.16 o 
  -3   0  12        0.70        0.20      0.65 o 
  -2   0  12       14.88       13.96      1.58 o 
  -1   0  12       20.36       14.16      1.56 o 
   0   0  12       14.99       12.02      1.44 o 
   1   0  12       24.82       24.21      1.83 o 
   2   0  12       12.13       10.07      1.32 o 
   3   0  12        5.30        2.25      0.88 o 
  -4   1  12        0.51       -0.24      0.76 o 
  -3   1  12        2.18        3.63      1.08 o 
  -2   1  12        1.42        1.12      0.82 o 
  -1   1  12        0.04        0.22      0.62 o 
   0   1  12        1.25        0.48      0.68 o 
   1   1  12       10.04        9.71      1.36 o 
   2   1  12        2.69        2.55      0.98 o 
  -4   2  12        0.67        0.16      0.76 o 
  -3   2  12        1.31        2.05      1.02 o 
  -2   2  12        0.44        0.30      0.76 o 
  -1   2  12        7.67        7.98      1.40 o 
   0   2  12        0.02        0.38      0.74 o 
   1   2  12        4.93        3.01      1.04 o 
  -4   3  12        0.02        0.14      0.82 o 
  -3   3  12       10.22       11.47      1.64 o 
  -2   3  12        1.41        1.02      0.86 o 
  -1   3  12        0.31        1.40      0.92 o 
   0   3  12        0.50        0.72      0.82 o 
  -3   4  12        5.57        8.16      1.56 o 
  -2   4  12        0.29        0.38      0.84 o 
   0  -4  13       16.00       21.97      1.85 o 
   1  -4  13        1.69        3.69      1.06 o 
   2  -4  13        6.08        7.00      1.18 o 
  -1  -3  13        0.26       -0.30      0.52 o 
   0  -3  13        4.44        7.82      1.28 o 
   1  -3  13        0.11       -0.22      0.60 o 
   2  -3  13        0.37        0.16      0.64 o 
  -2  -2  13        2.45        3.94      0.81 o 
  -1  -2  13        6.10        6.40      1.24 o 
   0  -2  13        0.09        0.48      0.78 o 
   1  -2  13        1.97        1.87      0.82 o 
   2  -2  13        0.06       -0.10      0.66 o 
  -3  -1  13        3.67        3.44      0.86 o 
  -2  -1  13        1.84        1.21      1.00 o 
  -1  -1  13        0.10        0.40      0.80 o 
   0  -1  13        9.99        8.08      1.34 o 
   1  -1  13        9.20        6.84      1.24 o 
   2  -1  13        1.34        0.48      0.78 o 
  -3   0  13        0.01       -0.04      0.80 o 
  -2   0  13        1.27        1.36      0.80 o 
  -1   0  13        0.07        0.66      0.80 o 
   0   0  13        0.01       -0.22      0.70 o 
   1   0  13        0.63       -0.08      0.70 o 
   2   0  13        1.34        2.29      0.96 o 
  -3   1  13        3.92        3.89      1.22 o 
  -2   1  13       13.70       13.48      1.69 o 
  -1   1  13        0.28       -0.80      0.76 o 
   0   1  13       10.33       10.13      1.54 o 
   1   1  13        1.07        0.64      0.78 o 
  -3   2  13        0.02        0.02      0.90 o 
  -2   2  13        0.71        1.91      1.00 o 
  -1   2  13        1.72        3.93      1.26 o 
   0   2  13        0.72        1.02      0.86 o 
   0  -1  14        1.95        2.75      1.12 o 
                                                 
